# Supplementary material for: Pluripotent and Metabolic Features of Two Types of Porcine iPSCs Derived from Defined Mouse and Human ES Cell Culture Conditions
Source: PLoS One. 2015 Apr 20;10(4):e0124562. doi: 10.1371/journal.pone.0124562 (PMC4404361; doi:10.1371/journal.pone.0124562)
Supplement: S1 File — (XLSX) [file pone.0124562.s004.xlsx]

## Sheet: mpiPSCs vs pEFs
ProbeSetID	Fold change	Gene Title	Gene Symbol	Annotation Description	Annotation Transcript Cluster
Ssc.14081.1.A1_at	802.228	similar to Chromosome 1 open reading frame 59	LOC100153448	This probe set was annotated using the Matching Probes based pipeline to a Entrez Gene identifier using 1 transcripts. // false // Matching Probes // A	XM_001927894(11)
Ssc.15989.1.S1_at	236.799	trappin 8	LOC396757	This probe set was annotated using the Matching Probes based pipeline to a Entrez Gene identifier using 2 transcripts. // false // Matching Probes // A	D50322(11),NM_213819(11)
Ssc.668.1.S1_at	197.134	parathyroid hormone	PTH	This probe set was annotated using the Matching Probes based pipeline to a Entrez Gene identifier using 1 transcripts. // false // Matching Probes // A	NM_214401(11)
Ssc.15988.1.S1_at	173.196	elafin family member protein	LOC396756	This probe set was annotated using the Matching Probes based pipeline to a Entrez Gene identifier using 2 transcripts. // false // Matching Probes // A	D50323(11),NM_213818(11)
SscAffx.19.1.S1_at	132.639	collagen, type X, alpha 1	COL10A1	This probe set was annotated using the Matching Probes based pipeline to a Entrez Gene identifier using 1 transcripts. // false // Matching Probes // A	NM_001005153(11)
Ssc.19452.1.S1_at	107.594	---	---	This probe set was annotated using the Accession mapped clusters based pipeline to a UniGene identifier using 7 transcripts. // false // Accession mapped clusters // E	BG835356,BG835360,BX926308,CF360851,CF360937,CF362265,CF362347
Ssc.3832.1.S1_at	89.747	Aquaporin 3	AQP3	This probe set was annotated using the Accession mapped clusters based pipeline to a UniGene identifier using 38 transcripts. // false // Accession mapped clusters // E	AJ655707,AJ656927,AJ657529,AJ657652,AJ657996,AJ658983,AJ659301,AJ661393,AJ664938,AJ666013,AJ667467,AU298689,AW314996,AW359955,AW414582,AW436660,BF193046,BG383346,BI337871,BI339496,BI340082,BI340084,BP166122,CK451710,CK452333,CK452758,CK453391,CN153332,CN155445,CN158293,CN160217,CO940916,CO986191,CO986194,CO986664,CO987023,CO987548,CO987657
Ssc.429.1.A1_at	81.3475	S100 calcium binding protein G	S100G	This probe set was annotated using the Matching Probes based pipeline to a Entrez Gene identifier using 2 transcripts. // false // Matching Probes // A	L13068(10),NM_214140(10)
Ssc.22667.1.S1_at	67.533	---	---	This probe set was annotated using the Accession mapped clusters based pipeline to a UniGene identifier using 4 transcripts. // false // Accession mapped clusters // E	BF443587,BF443591,BX665042,BX666575
Ssc.25138.1.S1_at	66.3527	similar to glutathione S-transferase omega 2	LOC100152209	This probe set was annotated using the Matching Probes based pipeline to a Entrez Gene identifier using 2 transcripts. // false // Matching Probes // A	AK238524(11),XM_001927288(11)
Ssc.14403.1.S1_at	56.4738	---	---	This probe set was annotated using the Accession mapped clusters based pipeline to a UniGene identifier using 4 transcripts. // false // Accession mapped clusters // E	BF443937,BX673492,BX674592,Z98783
Ssc.18929.1.S1_s_at	54.0473	---	---	This probe set was annotated using the Accession mapped clusters based pipeline to a UniGene identifier using 2 transcripts. // false // Accession mapped clusters // E	CF364603,CF366027
Ssc.3693.1.S1_at	50.0942	similar to serine proteinase inhibitor, clade B, member 7 (predicted)	LOC100152588	This probe set was annotated using the Matching Probes based pipeline to a Entrez Gene identifier using 2 transcripts. // false // Matching Probes // A	AK230691(11),XM_001925047(11)
Ssc.22563.1.S1_at	47.5354	similar to alpha-1,3-fucosyltransferase 9	LOC100155421	This probe set was annotated using the Matching Probes based pipeline to a Entrez Gene identifier using 1 transcripts. // false // Matching Probes // A	XM_001927563(11)
Ssc.10453.1.S1_at	38.8259	Similar to Ceruloplasmin precursor (Ferroxidase)	LOC100155179	This probe set was annotated using the Accession mapped clusters based pipeline to a UniGene identifier using 1 transcripts. // false // Accession mapped clusters // E	BF713714
Ssc.4779.1.A1_at	38.8148	---	---	This probe set was annotated using the Accession mapped clusters based pipeline to a UniGene identifier using 9 transcripts. // false // Accession mapped clusters // E	AW354829,BI183287,BI399316,BP436526,CB474861,CF175904,CK463717,CK464072,CN156944
Ssc.5227.1.S1_at	35.4953	phospholamban	PLN	This probe set was annotated using the Matching Probes based pipeline to a Entrez Gene identifier using 1 transcripts. // false // Matching Probes // A	NM_214213(11)
Ssc.6384.1.S1_at	34.0297	similar to regulator of G-protein signaling 4	LOC100157437	This probe set was annotated using the Matching Probes based pipeline to a Entrez Gene identifier using 1 transcripts. // false // Matching Probes // A	XR_045414(11)
Ssc.208.1.S1_at	31.8651	cytochrome P450 1A1	CYP1A1	This probe set was annotated using the Matching Probes based pipeline to a Entrez Gene identifier using 2 transcripts. // false // Matching Probes // A	AB052254(11),NM_214412(11)
Ssc.26920.1.S1_at	31.8605	---	---	This probe set was annotated using the Accession mapped clusters based pipeline to a UniGene identifier using 2 transcripts. // false // Accession mapped clusters // E	CN161790,CN163173
Ssc.2354.1.S1_at	28.5034	---	---	This probe set was annotated using the Matching Probes based pipeline to a UniGene identifier using 1 transcripts. // false // Matching Probes // A	AK231469(11)
Ssc.1520.1.A1_at	27.2216	---	---	This probe set was annotated using the Accession mapped clusters based pipeline to a UniGene identifier using 2 transcripts. // false // Accession mapped clusters // E	AW347022,BF702961
Ssc.6556.1.S1_at	25.8261	---	---	This probe set was annotated using the Accession mapped clusters based pipeline to a UniGene identifier using 2 transcripts. // false // Accession mapped clusters // E	BI467435,CF365052
Ssc.1609.1.A1_at	25.3158	---	---	This probe set was annotated using the Accession mapped clusters based pipeline to a UniGene identifier using 3 transcripts. // false // Accession mapped clusters // E	AW360175,CF360079,CF368424
Ssc.3326.1.S1_at	24.8915	Cbp/p300-interacting transactivator, with Glu/Asp-rich carboxy-terminal domain, 1	CITED1	This probe set was annotated using the Matching Probes based pipeline to a Entrez Gene identifier using 2 transcripts. // false // Matching Probes // A	DQ116787(10),NM_001037964(10)
Ssc.18359.1.S1_at	24.5837	chemokine (C-C motif) receptor 1	CCR1	This probe set was annotated using the Matching Probes based pipeline to a Entrez Gene identifier using 2 transcripts. // false // Matching Probes // A	AB119268(11),NM_001001621(11)
Ssc.22015.1.A1_at	23.4408	similar to phytanoyl-CoA dioxygenase domain containing 1	LOC100157556	This probe set was annotated using the Matching Probes based pipeline to a Entrez Gene identifier using 2 transcripts. // false // Matching Probes // A	AK236678(10),XM_001928841(11)
Ssc.24494.1.A1_at	22.9732	similar to histidine decarboxylase /// similar to histidine decarboxylase	LOC100153882 /// LOC100156724	This probe set was annotated using the Matching Probes based pipeline to a Entrez Gene identifier using 2 transcripts. // true // Matching Probes // A	XM_001925259(11),XM_001925342(11)
Ssc.29196.1.A1_at	22.6959	---	---	This probe set was annotated using the Accession mapped clusters based pipeline to a UniGene identifier using 1 transcripts. // false // Accession mapped clusters // E	CO951711
Ssc.22015.2.S1_at	22.5376	similar to phytanoyl-CoA dioxygenase domain containing 1	LOC100157556	This probe set was annotated using the Matching Probes based pipeline to a Entrez Gene identifier using 2 transcripts. // false // Matching Probes // A	AK236678(11),XM_001928841(11)
Ssc.8375.1.A1_at	22.3724	---	---	This probe set was annotated using the Accession mapped clusters based pipeline to a UniGene identifier using 11 transcripts. // false // Accession mapped clusters // E	BF702498,BQ601264,BQ603443,BX675626,CF787353,CF787952,CK465438,CK467541,CO944459,CO987411,CO991773
Ssc.15351.1.A1_at	21.5193	---	---	This probe set was annotated using the Accession mapped clusters based pipeline to a UniGene identifier using 2 transcripts. // false // Accession mapped clusters // E	CA778624,CD572861
Ssc.4679.1.S1_at	20.7244	angiogenin	ANG1	This probe set was annotated using the Matching Probes based pipeline to a Entrez Gene identifier using 2 transcripts. // false // Matching Probes // A	DQ498979(9),NM_001044573(9)
Ssc.25242.1.A1_at	20.663	---	---	This probe set was annotated using the Accession mapped clusters based pipeline to a UniGene identifier using 2 transcripts. // false // Accession mapped clusters // E	CK461579,CN032258
Ssc.12290.1.A1_at	19.5043	---	---	This probe set was annotated using the Accession mapped clusters based pipeline to a UniGene identifier using 8 transcripts. // false // Accession mapped clusters // E	BI399338,BI401662,BI402508,BQ604267,CO941828,CO944492,CO949474,CO986958
Ssc.29441.1.A1_at	18.7801	similar to Uncharacterized protein C13orf33 homolog (Activated in W/Wv mouse stomach 3) (mAWMS3)	LOC100153765	This probe set was annotated using the Matching Probes based pipeline to a Entrez Gene identifier using 1 transcripts. // false // Matching Probes // A	AY609558(11)
Ssc.27005.1.A1_at	18.4264	---	---	This probe set was annotated using the Accession mapped clusters based pipeline to a UniGene identifier using 3 transcripts. // false // Accession mapped clusters // E	AJ458028,CN165466,CO988507
Ssc.5227.1.S2_at	16.87	phospholamban	PLN	This probe set was annotated using the Accession mapped clusters based pipeline to a Entrez Gene identifier using 2 transcripts. // false // Accession mapped clusters // E	NM_214213,X15075
Ssc.18364.1.A1_at	16.6098	---	---	This probe set was annotated using the Accession mapped clusters based pipeline to a UniGene identifier using 1 transcripts. // false // Accession mapped clusters // E	CF175724
Ssc.22792.1.S1_at	16.5648	---	---	This probe set was annotated using the Accession mapped clusters based pipeline to a UniGene identifier using 4 transcripts. // false // Accession mapped clusters // E	BX666997,BX668365,BX914582,BX922180
Ssc.22354.1.A1_at	16.368	---	---	This probe set was annotated using the Accession mapped clusters based pipeline to a UniGene identifier using 9 transcripts. // false // Accession mapped clusters // E	BX926426,CF792296,CF792601,CF793656,CK451130,CK454378,CK460334,CK461037,CO938385
Ssc.22165.1.A1_at	16.1584	---	---	This probe set was annotated using the Accession mapped clusters based pipeline to a UniGene identifier using 1 transcripts. // false // Accession mapped clusters // E	CF787755
Ssc.18032.1.A1_at	15.7207	---	---	This probe set was annotated using the Accession mapped clusters based pipeline to a UniGene identifier using 1 transcripts. // false // Accession mapped clusters // E	CF180564
Ssc.2763.1.S1_at	15.693	protein C	PROC	This probe set was annotated using the Matching Probes based pipeline to a Entrez Gene identifier using 2 transcripts. // false // Matching Probes // A	AF191307(11),NM_213918(11)
Ssc.7305.1.S1_at	15.2216	---	---	This probe set was annotated using the Accession mapped clusters based pipeline to a UniGene identifier using 2 transcripts. // false // Accession mapped clusters // E	BQ598583,CN164162
Ssc.15960.1.S1_at	15.0924	---	---	This probe set was annotated using the Matching Probes based pipeline to a UniGene identifier using 1 transcripts. // false // Matching Probes // A	AJ236934(11)
Ssc.979.1.S1_at	13.8066	---	---	This probe set was annotated using the Accession mapped clusters based pipeline to a UniGene identifier using 34 transcripts. // false // Accession mapped clusters // E	AJ661252,AJ667458,AU058717,AU059402,AW360077,AW483266,BE233021,BF075234,BF075240,BF189416,BF189419,BF189436,BF190506,BF190517,BF190518,BF703602,BF703631,BF708391,BF710932,BF712542,BF713066,BI341753,BI342521,BI344719,BQ601407,BX917468,BX920019,BX921074,BX923283,BX924985,BX926673,CO942582,CO943189,CO945628
Ssc.12365.1.A1_at	13.3153	ADAM metallopeptidase with thrombospondin type 1 motif, 1	ADAMTS1	This probe set was annotated using the Matching Probes based pipeline to a Entrez Gene identifier using 1 transcripts. // false // Matching Probes // A	NM_001144843(9)
Ssc.19596.1.A1_at	13.1116	---	---	This probe set was annotated using the Accession mapped clusters based pipeline to a UniGene identifier using 3 transcripts. // false // Accession mapped clusters // E	CA778836,CF364942,CF368007
Ssc.9548.1.A1_at	12.9052	---	---	This probe set was annotated using the Accession mapped clusters based pipeline to a UniGene identifier using 12 transcripts. // false // Accession mapped clusters // E	BF442199,BF710829,BI182494,BP459928,BX915180,CK465441,CK467544,CN153006,CN155107,CO951430,CO991736,CO994226
Ssc.4769.1.A1_at	12.8499	---	---	This probe set was annotated using the Accession mapped clusters based pipeline to a UniGene identifier using 3 transcripts. // false // Accession mapped clusters // E	BI401304,BQ603748,CO955994
Ssc.5642.1.S1_at	12.8497	---	---	This probe set was annotated using the Accession mapped clusters based pipeline to a UniGene identifier using 9 transcripts. // false // Accession mapped clusters // E	BF193967,BF702151,CF361129,CF362522,CF791433,CF795620,CK449738,CK452656,CK453723
Ssc.11079.1.A1_at	12.6548	ribonuclease, RNase A family, 4	RNASE4	This probe set was annotated using the Accession mapped clusters based pipeline to a Entrez Gene identifier using 2 transcripts. // false // Accession mapped clusters // E	NM_213936,S73478
Ssc.26581.1.S1_at	12.6441	---	---	This probe set was annotated using the Accession mapped clusters based pipeline to a UniGene identifier using 4 transcripts. // false // Accession mapped clusters // E	BI337543,BI467603,CN154558,CN156664
Ssc.8129.1.S1_at	12.1671	---	---	This probe set was annotated using the Accession mapped clusters based pipeline to a UniGene identifier using 4 transcripts. // false // Accession mapped clusters // E	BF712785,BX669426,BX674004,BX676415
Ssc.23058.1.A1_at	12.1031	---	---	This probe set was annotated using the Accession mapped clusters based pipeline to a UniGene identifier using 5 transcripts. // false // Accession mapped clusters // E	BX669825,BX669826,BX673981,CA778816,CN032402
Ssc.30444.1.A1_at	12.0102	---	---	This probe set was annotated using the Accession mapped clusters based pipeline to a UniGene identifier using 1 transcripts. // false // Accession mapped clusters // E	CO991535
Ssc.13490.1.A1_at	11.8679	---	---	This probe set was annotated using the Accession mapped clusters based pipeline to a UniGene identifier using 1 transcripts. // false // Accession mapped clusters // E	BQ602488
Ssc.14541.1.S1_s_at	11.6742	cytochrome P450 19A1 /// cytochrome P450 19A2 /// cytochrome P450 19A3	CYP19A1 /// CYP19A2 /// CYP19A3	This probe set was annotated using the Matching Probes based pipeline to a Entrez Gene identifier using 9 transcripts. // true // Matching Probes // A	U37311(11),U37312(11),U52141(11),U52142(11),U92245(11),U92246(11),NM_214430(11),NM_214431(11),NM_214429(11)
Ssc.3853.1.S1_at	11.5629	similar to chromosome 9 open reading frame 61	LOC100154289	This probe set was annotated using the Matching Probes based pipeline to a Entrez Gene identifier using 1 transcripts. // false // Matching Probes // A	XM_001926717(11)
Ssc.17203.1.A1_at	11.3614	similar to Cathepsin S	LOC100153090	This probe set was annotated using the Matching Probes based pipeline to a Entrez Gene identifier using 2 transcripts. // false // Matching Probes // A	AK230540(11),XM_001929671(11)
Ssc.2666.1.S1_at	11.2882	---	---	This probe set was annotated using the Matching Probes based pipeline to a UniGene identifier using 1 transcripts. // false // Matching Probes // A	AK237136(10)
Ssc.11.1.S1_at	11.1366	enamel matrix serine proteinase 1	EMSP1	This probe set was annotated using the Matching Probes based pipeline to a Entrez Gene identifier using 2 transcripts. // false // Matching Probes // A	NM_213802(11),U76256(11)
Ssc.9136.1.S1_at	10.9364	---	---	This probe set was annotated using the Accession mapped clusters based pipeline to a UniGene identifier using 5 transcripts. // false // Accession mapped clusters // E	CN155179,CN157702,CN159639,CN162352,CN163712
Ssc.108.1.S1_at	10.7885	oxytocin receptor	OXTR	This probe set was annotated using the Matching Probes based pipeline to a Entrez Gene identifier using 1 transcripts. // false // Matching Probes // A	NM_214027(11)
Ssc.11892.1.A1_at	10.7375	---	---	This probe set was annotated using the Accession mapped clusters based pipeline to a UniGene identifier using 2 transcripts. // false // Accession mapped clusters // E	BI185717,BI186393
Ssc.28415.1.S1_at	10.5719	---	---	This probe set was annotated using the Accession mapped clusters based pipeline to a UniGene identifier using 3 transcripts. // false // Accession mapped clusters // E	BE235883,BI338358,CN028923
Ssc.19213.1.S1_at	10.5603	similar to tripartite motif family-like 2	LOC100158091	This probe set was annotated using the Matching Probes based pipeline to a Entrez Gene identifier using 1 transcripts. // false // Matching Probes // A	XR_045333(11)
Ssc.25840.1.S1_at	10.545	---	---	This probe set was annotated using the Accession mapped clusters based pipeline to a UniGene identifier using 3 transcripts. // false // Accession mapped clusters // E	BF080334,BX923312,CO954448
Ssc.14066.1.A1_at	10.4056	---	---	This probe set was annotated using the Accession mapped clusters based pipeline to a UniGene identifier using 2 transcripts. // false // Accession mapped clusters // E	CF176150,CF793123
Ssc.4611.1.S1_at	10.3012	---	---	This probe set was annotated using the Accession mapped clusters based pipeline to a UniGene identifier using 10 transcripts. // false // Accession mapped clusters // E	AW346834,BI338464,CF795966,CK450093,CK452002,CK453054,CK456707,CK457317,CK458130,CK459067
Ssc.19596.2.S1_at	10.2612	---	---	This probe set was annotated using the Accession mapped clusters based pipeline to a UniGene identifier using 3 transcripts. // false // Accession mapped clusters // E	AW344731,BF077638,CF363537
Ssc.7530.1.S1_at	10.2582	---	---	This probe set was annotated using the Accession mapped clusters based pipeline to a UniGene identifier using 2 transcripts. // false // Accession mapped clusters // E	BQ599118,CN165103
Ssc.17818.1.S1_at	10.0688	---	---	This probe set was annotated using the Accession mapped clusters based pipeline to a UniGene identifier using 4 transcripts. // false // Accession mapped clusters // E	AW785587,AW786144,BE235792,BI340460
Ssc.4411.1.S1_at	9.8968	---	---	This probe set was annotated using the Accession mapped clusters based pipeline to a UniGene identifier using 4 transcripts. // false // Accession mapped clusters // E	BF194057,BG895341,BG895344,BI403857
Ssc.16451.1.A1_at	9.8764	---	---	This probe set was annotated using the Accession mapped clusters based pipeline to a UniGene identifier using 3 transcripts. // false // Accession mapped clusters // E	BX919340,CN161145,CN162554
Ssc.19178.1.S1_at	9.7807	---	---	This probe set was annotated using the Accession mapped clusters based pipeline to a UniGene identifier using 8 transcripts. // false // Accession mapped clusters // E	BE031162,BF191316,BX674451,CF366310,CF366838,CF368250,CK454985,CK456029
Ssc.13672.1.A1_at	9.7575	---	---	This probe set was annotated using the Accession mapped clusters based pipeline to a UniGene identifier using 1 transcripts. // false // Accession mapped clusters // E	BQ603119
Ssc.8567.1.A1_at	9.7045	---	---	This probe set was annotated using the Accession mapped clusters based pipeline to a UniGene identifier using 1 transcripts. // false // Accession mapped clusters // E	BF711960
Ssc.9605.1.A1_at	9.5395	---	---	This probe set was annotated using the Accession mapped clusters based pipeline to a UniGene identifier using 2 transcripts. // false // Accession mapped clusters // E	BF711035,BI399256
Ssc.26716.1.S1_at	9.4757	---	---	This probe set was annotated using the Accession mapped clusters based pipeline to a UniGene identifier using 4 transcripts. // false // Accession mapped clusters // E	CN158359,CN160281,CN164492,CN164847
Ssc.8257.1.A1_at	9.3214	---	---	This probe set was annotated using the Accession mapped clusters based pipeline to a UniGene identifier using 3 transcripts. // false // Accession mapped clusters // E	BF702763,BQ602355,BX674807
Ssc.24603.1.S1_at	9.3125	---	---	This probe set was annotated using the Accession mapped clusters based pipeline to a UniGene identifier using 8 transcripts. // false // Accession mapped clusters // E	AJ604858,AJ668116,BF191221,BM481882,BX915434,BX925240,BX926175,CK460950
Ssc.79.1.S1_at	9.1546	cat eye syndrome chromosome region, candidate 1	CECR1	This probe set was annotated using the Matching Probes based pipeline to a Entrez Gene identifier using 2 transcripts. // false // Matching Probes // A	AF384216(11),NM_214016(11)
Ssc.15997.1.S1_at	9.1475	progesterone receptor	PGR	This probe set was annotated using the Matching Probes based pipeline to a Entrez Gene identifier using 1 transcripts. // false // Matching Probes // A	AY555732(11)
Ssc.6510.1.A1_at	8.9698	---	---	This probe set was annotated using the Accession mapped clusters based pipeline to a UniGene identifier using 3 transcripts. // false // Accession mapped clusters // E	BQ598046,CF365579,CO947199
Ssc.2258.1.S1_at	8.9502	transcription factor GATA-6	GATA-6	This probe set was annotated using the Matching Probes based pipeline to a Entrez Gene identifier using 2 transcripts. // false // Matching Probes // A	AF295687(11),NM_214328(11)
Ssc.26337.1.S1_at	8.8976	intercellular adhesion molecule-2	ICAM-2	This probe set was annotated using the Matching Probes based pipeline to a Entrez Gene identifier using 2 transcripts. // false // Matching Probes // A	AY321067(11),NM_001001631(11)
Ssc.16470.1.S1_a_at	8.7176	regenerating islet-derived 3 gamma	REG3G	This probe set was annotated using the Matching Probes based pipeline to a Entrez Gene identifier using 4 transcripts. // false // Matching Probes // A	AK231260(11),FJ531494(11),FJ531495(11),NM_001144847(11)
Ssc.18103.1.A1_at	8.4975	---	---	This probe set was annotated using the Matching Probes based pipeline to a UniGene identifier using 1 transcripts. // false // Matching Probes // A	AK235275(11)
Ssc.761.1.S1_at	8.2507	neuron-derived orphan receptor-1 alfa	NOR-1	This probe set was annotated using the Matching Probes based pipeline to a Entrez Gene identifier using 1 transcripts. // false // Matching Probes // A	NM_214247(11)
Ssc.4077.2.S1_at	8.1663	---	---	This probe set was annotated using the Accession mapped clusters based pipeline to a UniGene identifier using 3 transcripts. // false // Accession mapped clusters // E	BG610377,BG610429,CB286902
Ssc.24440.1.A1_at	8.0563	---	---	This probe set was annotated using the Accession mapped clusters based pipeline to a UniGene identifier using 6 transcripts. // false // Accession mapped clusters // E	BI338248,CK452297,CK453354,CK462370,CK462732,CO990326
Ssc.10498.1.A1_at	8.0002	---	---	This probe set was annotated using the Accession mapped clusters based pipeline to a UniGene identifier using 1 transcripts. // false // Accession mapped clusters // E	BF702296
Ssc.87.1.S1_at	7.9063	epidermal growth factor	EGF	This probe set was annotated using the Matching Probes based pipeline to a Entrez Gene identifier using 2 transcripts. // false // Matching Probes // A	AF336151(11),NM_214020(11)
Ssc.23427.1.A1_at	7.8087	---	---	This probe set was annotated using the Accession mapped clusters based pipeline to a UniGene identifier using 2 transcripts. // false // Accession mapped clusters // E	BI403048,BI404375
Ssc.25700.1.S1_at	7.7593	---	---	This probe set was annotated using the Accession mapped clusters based pipeline to a UniGene identifier using 2 transcripts. // false // Accession mapped clusters // E	BX921013,BX923367
Ssc.5698.1.S1_at	7.6984	Cytochrome b-561	CYB561	This probe set was annotated using the Accession mapped clusters based pipeline to a UniGene identifier using 13 transcripts. // false // Accession mapped clusters // E	AJ665885,BF191319,BF198872,BF198873,BF443430,BF703255,BP461913,BQ602789,CK466007,CK468109,CN154808,CN156915,CN166413
Ssc.33.1.S1_at	7.6189	dual oxidase 2	DUOX2	This probe set was annotated using the Matching Probes based pipeline to a Entrez Gene identifier using 3 transcripts. // false // Matching Probes // A	AF181973(11),AF547267(11),NM_213999(11)
Ssc.17297.1.A1_at	7.574	---	---	This probe set was annotated using the Accession mapped clusters based pipeline to a UniGene identifier using 8 transcripts. // false // Accession mapped clusters // E	BF444097,BF709971,CA780869,CA781116,CB473481,CD572841,CO949331,CO993462
Ssc.14419.1.S1_at	7.5122	---	---	This probe set was annotated using the Accession mapped clusters based pipeline to a UniGene identifier using 4 transcripts. // false // Accession mapped clusters // E	BQ602237,CF360150,CK463221,CK463577
Ssc.8278.1.S1_at	7.4417	soluble epoxide hydrolase	LOC414425	This probe set was annotated using the Accession mapped clusters based pipeline to a Entrez Gene identifier using 2 transcripts. // false // Accession mapped clusters // E	AY566232,NM_001001641
Ssc.22048.2.S1_a_at	7.4068	---	---	This probe set was annotated using the Accession mapped clusters based pipeline to a UniGene identifier using 1 transcripts. // false // Accession mapped clusters // E	CN166904
Ssc.13026.1.S1_at	7.2364	---	---	This probe set was annotated using the Accession mapped clusters based pipeline to a UniGene identifier using 9 transcripts. // false // Accession mapped clusters // E	AJ654443,BF193462,BP170962,BP170963,BP459347,BP463070,BP464764,BQ603798,CO948427
Ssc.29500.1.A1_at	7.2261	---	---	This probe set was annotated using the Matching Probes based pipeline to a UniGene identifier using 1 transcripts. // false // Matching Probes // A	AK237924(11)
Ssc.604.1.S1_at	7.1974	fatty acid binding protein 1, liver	FABP1	This probe set was annotated using the Matching Probes based pipeline to a Entrez Gene identifier using 1 transcripts. // false // Matching Probes // A	NM_001004046(11)
Ssc.24663.1.S1_at	7.1935	---	---	This probe set was annotated using the Accession mapped clusters based pipeline to a UniGene identifier using 2 transcripts. // false // Accession mapped clusters // E	CK462427,CK462788
Ssc.29749.1.A1_at	7.1113	---	---	This probe set was annotated using the Matching Probes based pipeline to a UniGene identifier using 1 transcripts. // false // Matching Probes // A	AK234511(11)
Ssc.12106.1.A1_at	6.9186	---	---	This probe set was annotated using the Accession mapped clusters based pipeline to a UniGene identifier using 1 transcripts. // false // Accession mapped clusters // E	BI185734
Ssc.21531.1.A1_at	6.8555	---	---	This probe set was annotated using the Accession mapped clusters based pipeline to a UniGene identifier using 1 transcripts. // false // Accession mapped clusters // E	BQ602008
Ssc.3565.1.A1_at	6.8395	---	---	This probe set was annotated using the Accession mapped clusters based pipeline to a UniGene identifier using 2 transcripts. // false // Accession mapped clusters // E	BE749718,CO956914
Ssc.30320.1.S1_at	6.8032	---	---	This probe set was annotated using the Accession mapped clusters based pipeline to a UniGene identifier using 3 transcripts. // false // Accession mapped clusters // E	BF199025,BX919980,CO990392
Ssc.24188.1.A1_at	6.704	---	---	This probe set was annotated using the Accession mapped clusters based pipeline to a UniGene identifier using 7 transcripts. // false // Accession mapped clusters // E	AW415256,CB475235,CB478082,CK457066,CK458489,CN165191,CN165552
Ssc.13954.1.A1_at	6.6874	---	---	This probe set was annotated using the Accession mapped clusters based pipeline to a UniGene identifier using 4 transcripts. // false // Accession mapped clusters // E	AJ301277,BM659256,CN161834,CN163216
Ssc.6162.2.S1_at	6.6847	similar to UPF0389 protein C6orf189 homolog	LOC100152527	This probe set was annotated using the Matching Probes based pipeline to a Entrez Gene identifier using 2 transcripts. // false // Matching Probes // A	AY609498(11),XM_001925051(11)
Ssc.24100.2.S1_at	6.6719	---	---	This probe set was annotated using the Accession mapped clusters based pipeline to a UniGene identifier using 3 transcripts. // false // Accession mapped clusters // E	CF796161,CK455298,CK456354
Ssc.18051.2.A1_at	6.5642	---	---	This probe set was annotated using the Accession mapped clusters based pipeline to a UniGene identifier using 1 transcripts. // false // Accession mapped clusters // E	CF180791
Ssc.29658.1.A1_at	6.4019	---	---	This probe set was annotated using the Accession mapped clusters based pipeline to a UniGene identifier using 1 transcripts. // false // Accession mapped clusters // E	CO942358
Ssc.8683.1.S1_at	6.3747	---	---	This probe set was annotated using the Accession mapped clusters based pipeline to a UniGene identifier using 2 transcripts. // false // Accession mapped clusters // E	BF703411,BX666621
Ssc.26732.1.S1_at	6.345	---	---	This probe set was annotated using the Accession mapped clusters based pipeline to a UniGene identifier using 8 transcripts. // false // Accession mapped clusters // E	AJ653386,AJ656082,AJ657720,AJ657788,CF788223,CF789053,CF791424,CN159136
Ssc.6050.1.A1_at	6.3403	Platelet/endothelial cell adhesion molecule	PECAM1	This probe set was annotated using the Accession mapped clusters based pipeline to a UniGene identifier using 20 transcripts. // false // Accession mapped clusters // E	AJ665271,AU059026,AU059854,BI399359,BI399360,BI401261,BM658535,BQ600210,BX919304,BX925721,CB469472,CB480160,CF365936,CF367895,CK453868,CN157410,CN159353,CO942409,CO951516,CO955877
Ssc.13469.1.A1_at	6.2907	---	---	This probe set was annotated using the Accession mapped clusters based pipeline to a UniGene identifier using 2 transcripts. // false // Accession mapped clusters // E	AJ680254,BQ602383
Ssc.779.1.S1_at	6.2726	---	---	This probe set was annotated using the Matching Probes based pipeline to a UniGene identifier using 1 transcripts. // false // Matching Probes // A	AK233286(9)
Ssc.10492.1.S1_at	6.2615	growth hormone	GH	This probe set was annotated using the Matching Probes based pipeline to a Entrez Gene identifier using 7 transcripts. // false // Matching Probes // A	AY536527(9),DQ415717(9),EU390781(9),EU400158(9),NM_213869(10),U19787(10),U19788(9)
Ssc.22564.1.A1_at	6.2421	---	---	This probe set was annotated using the Design Representative Id based pipeline to a GenBank identifier using 1 transcripts. // false // Design Representative Id // R	CF795787
Ssc.24389.1.S1_at	6.2173	---	---	This probe set was annotated using the Matching Probes based pipeline to a UniGene identifier using 1 transcripts. // false // Matching Probes // A	AK232234(11)
Ssc.6152.1.A1_at	6.195	---	---	This probe set was annotated using the Accession mapped clusters based pipeline to a UniGene identifier using 3 transcripts. // false // Accession mapped clusters // E	BI343463,BQ600680,BQ600824
Ssc.4077.1.A1_at	6.1889	---	---	This probe set was annotated using the Accession mapped clusters based pipeline to a UniGene identifier using 3 transcripts. // false // Accession mapped clusters // E	BF712270,BQ600569,CO947751
Ssc.14414.1.A1_at	6.1576	similar to histidine decarboxylase	LOC100156724	This probe set was annotated using the Matching Probes based pipeline to a Entrez Gene identifier using 1 transcripts. // false // Matching Probes // A	AK240408(11)
Ssc.30181.1.A1_at	6.1289	---	---	This probe set was annotated using the Accession mapped clusters based pipeline to a UniGene identifier using 2 transcripts. // false // Accession mapped clusters // E	BG895853,CO987631
Ssc.15272.2.S1_at	6.1035	---	---	This probe set was annotated using the Accession mapped clusters based pipeline to a UniGene identifier using 1 transcripts. // false // Accession mapped clusters // E	CF367170
Ssc.12284.1.A1_at	6.0871	---	---	This probe set was annotated using the Matching Probes based pipeline to a UniGene identifier using 1 transcripts. // false // Matching Probes // A	AK230654(10)
Ssc.13744.1.A1_at	6.0783	---	---	This probe set was annotated using the Accession mapped clusters based pipeline to a UniGene identifier using 2 transcripts. // false // Accession mapped clusters // E	BQ603371,CO950013
Ssc.17877.1.A1_at	6.078	---	---	This probe set was annotated using the Accession mapped clusters based pipeline to a UniGene identifier using 2 transcripts. // false // Accession mapped clusters // E	CF175685,CO951734
Ssc.21863.1.S1_at	6.05	---	---	This probe set was annotated using the Accession mapped clusters based pipeline to a UniGene identifier using 17 transcripts. // false // Accession mapped clusters // E	BE032598,BE233320,BE233321,BG609643,BX665746,CF795428,CK449525,CN152898,CN154652,CN154980,CN156757,CN161566,CN162418,CN162960,CN163774,CO939276,CO952865
Ssc.14558.1.S1_at	6.0358	platelet/endothelial cell adhesion molecule	PECAM1	This probe set was annotated using the Matching Probes based pipeline to a Entrez Gene identifier using 1 transcripts. // false // Matching Probes // A	NM_213907(11)
Ssc.29924.1.A1_at	6.03	---	---	This probe set was annotated using the Accession mapped clusters based pipeline to a UniGene identifier using 1 transcripts. // false // Accession mapped clusters // E	CO938508
Ssc.9684.1.S1_at	6.0142	---	---	This probe set was annotated using the Accession mapped clusters based pipeline to a UniGene identifier using 9 transcripts. // false // Accession mapped clusters // E	AJ665394,BF711233,BX918233,CK455216,CK456265,CK457155,CK458578,CN154686,CN156791
Ssc.12196.2.S1_a_at	5.9659	---	---	This probe set was annotated using the Accession mapped clusters based pipeline to a UniGene identifier using 5 transcripts. // false // Accession mapped clusters // E	BE236127,BX924991,CB285663,CB286191,CB288174
Ssc.1206.1.A1_at	5.9598	Thioltransferase	GLRX1	This probe set was annotated using the Accession mapped clusters based pipeline to a UniGene identifier using 10 transcripts. // false // Accession mapped clusters // E	AJ655734,AJ657632,AU060012,BI399683,BI403494,BM190132,BQ600920,CO937834,CO938010,CO948477
Ssc.9288.1.A1_at	5.9306	---	---	This probe set was annotated using the Accession mapped clusters based pipeline to a UniGene identifier using 1 transcripts. // false // Accession mapped clusters // E	BF710115
Ssc.9453.1.A1_at	5.8026	---	---	This probe set was annotated using the Accession mapped clusters based pipeline to a UniGene identifier using 1 transcripts. // false // Accession mapped clusters // E	BF710573
Ssc.18999.1.A1_at	5.7914	---	---	This probe set was annotated using the Accession mapped clusters based pipeline to a UniGene identifier using 1 transcripts. // false // Accession mapped clusters // E	CO940748
Ssc.26957.1.S1_at	5.7325	---	---	This probe set was annotated using the Matching Probes based pipeline to a UniGene identifier using 1 transcripts. // false // Matching Probes // A	AK231079(11)
Ssc.8295.1.A1_at	5.7305	---	---	This probe set was annotated using the Accession mapped clusters based pipeline to a UniGene identifier using 9 transcripts. // false // Accession mapped clusters // E	AJ655361,BF712656,BM659108,CF175243,CF176567,CK464417,CK466503,CN153922,CN156036
Ssc.11006.1.S1_at	5.7222	---	---	This probe set was annotated using the Matching Probes based pipeline to a UniGene identifier using 4 transcripts. // false // Matching Probes // A	AK230623(9),AK230818(11),AK231854(11),AK232133(10)
Ssc.3745.1.A1_at	5.6786	---	---	This probe set was annotated using the Accession mapped clusters based pipeline to a UniGene identifier using 2 transcripts. // false // Accession mapped clusters // E	AJ666186,BX674627
Ssc.27090.1.A1_at	5.6662	---	---	This probe set was annotated using the Accession mapped clusters based pipeline to a UniGene identifier using 2 transcripts. // false // Accession mapped clusters // E	BG733446,CN166562
Ssc.13508.2.S1_at	5.6495	---	---	This probe set was annotated using the Matching Probes based pipeline to a UniGene identifier using 1 transcripts. // false // Matching Probes // A	AK235659(11)
Ssc.6541.1.S1_at	5.5744	similar to secretory pathway Ca2+ transporting ATPase	LOC100157931	This probe set was annotated using the Matching Probes based pipeline to a Entrez Gene identifier using 1 transcripts. // false // Matching Probes // A	XM_001926293(10)
Ssc.24039.1.S1_at	5.5538	---	---	This probe set was annotated using the Accession mapped clusters based pipeline to a UniGene identifier using 8 transcripts. // false // Accession mapped clusters // E	AJ653799,AJ682053,CK454957,CK456001,CK465314,CK467413,CN167120,CO952318
Ssc.4717.1.S1_at	5.5406	---	---	This probe set was annotated using the Accession mapped clusters based pipeline to a UniGene identifier using 7 transcripts. // false // Accession mapped clusters // E	AJ656058,AW347393,AW353796,AW480490,BQ603227,CN161493,CN162889
Ssc.21139.2.S1_at	5.5379	chloride intracellular channel 5	CLIC5	This probe set was annotated using the Matching Probes based pipeline to a Entrez Gene identifier using 1 transcripts. // false // Matching Probes // A	EU715290(9)
Ssc.22048.3.A1_at	5.5039	---	---	This probe set was annotated using the Accession mapped clusters based pipeline to a UniGene identifier using 1 transcripts. // false // Accession mapped clusters // E	CF789657
Ssc.13921.1.S1_at	5.4651	---	---	This probe set was annotated using the Accession mapped clusters based pipeline to a UniGene identifier using 7 transcripts. // false // Accession mapped clusters // E	BM658891,BX926176,CK462253,CK462613,CN154053,CN156170,CN167097
Ssc.10237.1.S1_at	5.4308	similar to heat shock 27kDa protein 8	LOC100155338	This probe set was annotated using the Matching Probes based pipeline to a Entrez Gene identifier using 2 transcripts. // false // Matching Probes // A	AY609863(11),XM_001929585(11)
Ssc.28036.1.A1_at	5.4245	---	---	This probe set was annotated using the Accession mapped clusters based pipeline to a UniGene identifier using 2 transcripts. // false // Accession mapped clusters // E	CN031878,CN032462
Ssc.21119.1.S1_at	5.3951	---	---	This probe set was annotated using the Accession mapped clusters based pipeline to a UniGene identifier using 3 transcripts. // false // Accession mapped clusters // E	AW344766,AW656545,CF794768
Ssc.1347.1.S1_at	5.3928	---	---	This probe set was annotated using the Accession mapped clusters based pipeline to a UniGene identifier using 10 transcripts. // false // Accession mapped clusters // E	AW312346,AW315581,BG835579,BI403522,BQ600546,BX919388,BX927025,CA778986,CO943484,CO991168
Ssc.7213.1.A1_at	5.359	---	---	This probe set was annotated using the Accession mapped clusters based pipeline to a UniGene identifier using 2 transcripts. // false // Accession mapped clusters // E	BQ598221,CO993200
Ssc.23943.1.S1_at	5.3052	---	---	This probe set was annotated using the Accession mapped clusters based pipeline to a UniGene identifier using 4 transcripts. // false // Accession mapped clusters // E	AJ662762,AJ680610,CK452170,CK453225
Ssc.26029.1.S1_at	5.2949	---	---	This probe set was annotated using the Design Representative Id based pipeline to a GenBank identifier using 1 transcripts. // false // Design Representative Id // R	BX926565
Ssc.13612.1.A1_at	5.2892	---	---	This probe set was annotated using the Accession mapped clusters based pipeline to a UniGene identifier using 4 transcripts. // false // Accession mapped clusters // E	AJ680943,AJ687626,BQ602871,BQ602892
Ssc.15453.3.S1_a_at	5.2857	---	---	This probe set was annotated using the Accession mapped clusters based pipeline to a UniGene identifier using 2 transcripts. // false // Accession mapped clusters // E	CF363756,CK460401
Ssc.30939.1.S1_at	5.2596	---	---	This probe set was annotated using the Accession mapped clusters based pipeline to a UniGene identifier using 2 transcripts. // false // Accession mapped clusters // E	BX920569,CO945952
Ssc.11743.1.S1_at	5.2509	---	---	This probe set was annotated using the Accession mapped clusters based pipeline to a UniGene identifier using 3 transcripts. // false // Accession mapped clusters // E	BI184304,BX670925,BX670926
Ssc.3833.1.S1_at	5.2461	---	---	This probe set was annotated using the Matching Probes based pipeline to a UniGene identifier using 1 transcripts. // false // Matching Probes // A	AK232610(11)
Ssc.27179.1.S1_at	5.2227	similar to Serine/threonine-protein kinase PAK 6 (p21-activated kinase 6) (PAK-6) (PAK-5)	LOC100153981	This probe set was annotated using the Matching Probes based pipeline to a Entrez Gene identifier using 1 transcripts. // false // Matching Probes // A	XM_001926874(9)
Ssc.24261.2.S1_a_at	5.2136	---	---	This probe set was annotated using the Accession mapped clusters based pipeline to a UniGene identifier using 7 transcripts. // false // Accession mapped clusters // E	BF080627,BF080628,BG383552,BI345514,BI468003,CK451787,CK452836
Ssc.21872.1.S1_at	5.1908	---	---	This probe set was annotated using the Accession mapped clusters based pipeline to a UniGene identifier using 17 transcripts. // false // Accession mapped clusters // E	AJ655490,AJ658204,AW415002,BE033011,BI344004,BI345415,BX664838,BX665156,CK462345,CK462707,CK463173,CK463526,CN153865,CN155982,CN158075,CN160008,CN165864
Ssc.9364.1.S1_at	5.1712	endothelin 1	EDN1	This probe set was annotated using the Matching Probes based pipeline to a Entrez Gene identifier using 1 transcripts. // false // Matching Probes // A	NM_213882(11)
Ssc.27019.1.S1_at	5.167	---	---	This probe set was annotated using the Accession mapped clusters based pipeline to a UniGene identifier using 2 transcripts. // false // Accession mapped clusters // E	CN165294,CN165656
Ssc.709.1.S1_at	5.156	thioltransferase	GLRX1	This probe set was annotated using the Matching Probes based pipeline to a Entrez Gene identifier using 2 transcripts. // false // Matching Probes // A	M31453(9),NM_214233(9)
Ssc.6560.3.S1_at	5.1544	---	---	This probe set was annotated using the Matching Probes based pipeline to a UniGene identifier using 1 transcripts. // false // Matching Probes // A	AK235253(10)
Ssc.11670.3.A1_at	5.142	---	---	This probe set was annotated using the Accession mapped clusters based pipeline to a UniGene identifier using 3 transcripts. // false // Accession mapped clusters // E	AJ683334,AJ687064,BF710682
Ssc.18863.1.A1_at	5.1091	---	---	This probe set was annotated using the Accession mapped clusters based pipeline to a UniGene identifier using 1 transcripts. // false // Accession mapped clusters // E	CF364998
Ssc.219.1.S1_at	5.0992	pepsin	LOC396892	This probe set was annotated using the Matching Probes based pipeline to a Entrez Gene identifier using 3 transcripts. // false // Matching Probes // A	J04601(9),M20920(11),NM_213873(11)
Ssc.6527.1.S1_at	5.0597	---	---	This probe set was annotated using the Accession mapped clusters based pipeline to a UniGene identifier using 3 transcripts. // false // Accession mapped clusters // E	BI359970,BI360033,BQ601925
Ssc.5538.1.S1_at	5.026	similar to Carbonic anhydrase 2 (Carbonic anhydrase II) (Carbonate dehydratase II) (CA-II) (Carbonic anhydrase C) (CAC)	LOC100154873	This probe set was annotated using the Matching Probes based pipeline to a Entrez Gene identifier using 2 transcripts. // false // Matching Probes // A	AK232899(11),XM_001927805(11)
Ssc.8061.1.A1_at	5.0084	---	---	This probe set was annotated using the Accession mapped clusters based pipeline to a UniGene identifier using 1 transcripts. // false // Accession mapped clusters // E	BF703487
Ssc.28458.1.A1_at	4.9671	similar to DENN/MADD domain containing 3	LOC100155273	This probe set was annotated using the Matching Probes based pipeline to a Entrez Gene identifier using 1 transcripts. // false // Matching Probes // A	XR_045629(10)
Ssc.8266.1.A1_at	4.9472	---	---	This probe set was annotated using the Accession mapped clusters based pipeline to a UniGene identifier using 7 transcripts. // false // Accession mapped clusters // E	AJ652350,AJ656748,BF702793,CK465231,CK467333,CO939832,CO991040
Ssc.83.1.S1_at	4.8942	glutamyl aminopeptidase (aminopeptidase A)	ENPEP	This probe set was annotated using the Matching Probes based pipeline to a Entrez Gene identifier using 2 transcripts. // false // Matching Probes // A	NM_214017(11),U66371(11)
Ssc.26934.1.S1_at	4.8762	---	---	This probe set was annotated using the Accession mapped clusters based pipeline to a UniGene identifier using 2 transcripts. // false // Accession mapped clusters // E	CN162023,CN163404
Ssc.22077.1.S1_at	4.8761	Similar to CDW92 antigen	LOC100152140	This probe set was annotated using the Accession mapped clusters based pipeline to a UniGene identifier using 2 transcripts. // false // Accession mapped clusters // E	CF359086,CF794990
Ssc.21927.2.S1_at	4.8698	---	---	This probe set was annotated using the Accession mapped clusters based pipeline to a UniGene identifier using 2 transcripts. // false // Accession mapped clusters // E	BP163851,BP436906
Ssc.16466.1.A1_at	4.864	---	---	This probe set was annotated using the Accession mapped clusters based pipeline to a UniGene identifier using 7 transcripts. // false // Accession mapped clusters // E	AJ680769,BI244919,CB286413,CK459813,CN030240,CO937691,CO956176
Ssc.12537.1.A1_at	4.8463	---	---	This probe set was annotated using the Accession mapped clusters based pipeline to a UniGene identifier using 1 transcripts. // false // Accession mapped clusters // E	BI402733
Ssc.14029.1.A1_at	4.8318	---	---	This probe set was annotated using the Matching Probes based pipeline to a UniGene identifier using 1 transcripts. // false // Matching Probes // A	AK231480(10)
Ssc.9508.1.A1_at	4.822	---	---	This probe set was annotated using the Accession mapped clusters based pipeline to a UniGene identifier using 8 transcripts. // false // Accession mapped clusters // E	BF710735,BI343511,BI343877,CO987159,CO988734,CO992382,CO992668,CO992726
Ssc.2165.2.S1_a_at	4.8083	stratifin	SFN	This probe set was annotated using the Matching Probes based pipeline to a Entrez Gene identifier using 2 transcripts. // false // Matching Probes // A	DQ445254(10),NM_001044564(10)
Ssc.16987.1.A1_at	4.7851	---	---	This probe set was annotated using the Matching Probes based pipeline to a UniGene identifier using 1 transcripts. // false // Matching Probes // A	AK239630(11)
Ssc.19181.2.A1_at	4.772	---	---	This probe set was annotated using the Accession mapped clusters based pipeline to a UniGene identifier using 1 transcripts. // false // Accession mapped clusters // E	CF360500
Ssc.16769.1.S1_at	4.7714	cathepsin Z	CH242-247L10.3	This probe set was annotated using the Matching Probes based pipeline to a Entrez Gene identifier using 1 transcripts. // false // Matching Probes // A	NM_001123104(11)
Ssc.27826.1.S1_at	4.7122	---	---	This probe set was annotated using the Accession mapped clusters based pipeline to a UniGene identifier using 4 transcripts. // false // Accession mapped clusters // E	AJ655760,AJ656625,BG834080,BP440460
Ssc.16562.1.S1_at	4.7106	porcine inhibitor of carbonic anhydrase	PICA	This probe set was annotated using the Matching Probes based pipeline to a Entrez Gene identifier using 2 transcripts. // false // Matching Probes // A	NM_213847(11),U36916(11)
Ssc.15272.1.S1_at	4.689	---	---	This probe set was annotated using the Accession mapped clusters based pipeline to a UniGene identifier using 3 transcripts. // false // Accession mapped clusters // E	AW347761,AW353984,CA778664
Ssc.1456.1.S1_at	4.6874	---	---	This probe set was annotated using the Accession mapped clusters based pipeline to a UniGene identifier using 6 transcripts. // false // Accession mapped clusters // E	AW346418,AW436756,BQ604839,BX666762,BX667756,CO986759
Ssc.1135.1.A1_at	4.6778	---	---	This probe set was annotated using the Accession mapped clusters based pipeline to a UniGene identifier using 5 transcripts. // false // Accession mapped clusters // E	AU059416,BF703621,CO943831,CO943832,CO949791
Ssc.30887.1.S1_at	4.6575	---	---	This probe set was annotated using the Accession mapped clusters based pipeline to a UniGene identifier using 11 transcripts. // false // Accession mapped clusters // E	CB471554,CB473786,CB474097,CB475913,CB476469,CB478047,CB478829,CB478909,CB482548,CB482854,CO956737
Ssc.9866.1.A1_at	4.6548	---	---	This probe set was annotated using the Accession mapped clusters based pipeline to a UniGene identifier using 4 transcripts. // false // Accession mapped clusters // E	BI399160,BI405017,CK463854,CK464210
Ssc.9353.1.A1_at	4.6517	---	---	This probe set was annotated using the Accession mapped clusters based pipeline to a UniGene identifier using 1 transcripts. // false // Accession mapped clusters // E	BF710330
Ssc.16335.1.S1_at	4.6375	lipoprotein lipase	LPL	This probe set was annotated using the Matching Probes based pipeline to a Entrez Gene identifier using 6 transcripts. // false // Matching Probes // A	AY559453(11),AY559454(11),AY686760(10),AY686761(11),NM_214286(11),X62984(11)
Ssc.5491.1.S1_at	4.6181	---	---	This probe set was annotated using the Accession mapped clusters based pipeline to a UniGene identifier using 5 transcripts. // false // Accession mapped clusters // E	AJ683003,BF193370,BF701983,BX915530,CA780426
Ssc.7480.1.A1_at	4.6041	---	---	This probe set was annotated using the Accession mapped clusters based pipeline to a UniGene identifier using 1 transcripts. // false // Accession mapped clusters // E	BQ598904
Ssc.5848.2.S1_a_at	4.5869	---	---	This probe set was annotated using the Matching Probes based pipeline to a UniGene identifier using 2 transcripts. // false // Matching Probes // A	AK238230(10),AK239779(11)
Ssc.5955.1.A1_at	4.5841	Interleukin 10 receptor, beta	IL10RB	This probe set was annotated using the Accession mapped clusters based pipeline to a UniGene identifier using 1 transcripts. // false // Accession mapped clusters // E	BI183634
Ssc.1810.1.A1_at	4.5701	---	---	This probe set was annotated using the Accession mapped clusters based pipeline to a UniGene identifier using 4 transcripts. // false // Accession mapped clusters // E	AW429827,BG894390,BI403850,BX916051
Ssc.13110.1.S1_at	4.5674	similar to zinc finger protein 664	LOC100156972	This probe set was annotated using the Matching Probes based pipeline to a Entrez Gene identifier using 1 transcripts. // false // Matching Probes // A	XM_001926856(9)
Ssc.28297.1.A1_at	4.5673	---	---	This probe set was annotated using the Accession mapped clusters based pipeline to a UniGene identifier using 2 transcripts. // false // Accession mapped clusters // E	CN025267,CN025419
Ssc.27419.1.S1_at	4.5566	---	---	This probe set was annotated using the Accession mapped clusters based pipeline to a UniGene identifier using 5 transcripts. // false // Accession mapped clusters // E	AW486811,BI338512,BI344637,CO943047,CO944296
Ssc.30232.1.A1_at	4.5438	---	---	This probe set was annotated using the Accession mapped clusters based pipeline to a UniGene identifier using 1 transcripts. // false // Accession mapped clusters // E	CO988669
Ssc.11036.1.S1_at	4.5433	Similar to protein kinase (cAMP-dependent, catalytic) inhibitor beta	LOC100154234	This probe set was annotated using the Accession mapped clusters based pipeline to a UniGene identifier using 11 transcripts. // false // Accession mapped clusters // E	AJ663947,AJ668002,AJ684247,BI336363,BI404600,BI404718,BP169352,BQ602704,CB475553,CF787552,CF788135
Ssc.11911.1.A1_at	4.5427	---	---	This probe set was annotated using the Accession mapped clusters based pipeline to a UniGene identifier using 1 transcripts. // false // Accession mapped clusters // E	BI185842
Ssc.25081.1.S1_at	4.5425	---	---	This probe set was annotated using the Accession mapped clusters based pipeline to a UniGene identifier using 8 transcripts. // false // Accession mapped clusters // E	CK460712,CK460713,CK461404,CK461405,CN158250,CN160176,Z99084,Z99085
Ssc.21250.1.S1_at	4.5369	---	---	This probe set was annotated using the Accession mapped clusters based pipeline to a UniGene identifier using 4 transcripts. // false // Accession mapped clusters // E	CF794819,CF796183,CK456649,CK458072
Ssc.10327.1.A1_at	4.4935	---	---	This probe set was annotated using the Accession mapped clusters based pipeline to a UniGene identifier using 2 transcripts. // false // Accession mapped clusters // E	BI400616,CF360095
Ssc.28870.1.S1_at	4.4629	---	---	This probe set was annotated using the Accession mapped clusters based pipeline to a UniGene identifier using 4 transcripts. // false // Accession mapped clusters // E	BI360880,BI360905,BI360912,CO986782
Ssc.25221.1.A1_at	4.4464	---	---	This probe set was annotated using the Accession mapped clusters based pipeline to a UniGene identifier using 8 transcripts. // false // Accession mapped clusters // E	AW436377,BG609146,CK449963,CK465766,CK467867,CN152995,CN155092,CN166120
Ssc.8166.1.A1_at	4.4453	---	---	This probe set was annotated using the Accession mapped clusters based pipeline to a UniGene identifier using 1 transcripts. // false // Accession mapped clusters // E	BQ601103
Ssc.28933.1.S1_at	4.4288	---	---	This probe set was annotated using the Accession mapped clusters based pipeline to a UniGene identifier using 7 transcripts. // false // Accession mapped clusters // E	AJ653167,AJ656592,AJ658904,AJ659937,CF178524,CF178849,CO938436
Ssc.7252.1.A1_at	4.4284	---	---	This probe set was annotated using the Accession mapped clusters based pipeline to a UniGene identifier using 1 transcripts. // false // Accession mapped clusters // E	BQ598361
Ssc.12138.1.A1_at	4.4197	---	---	This probe set was annotated using the Accession mapped clusters based pipeline to a UniGene identifier using 3 transcripts. // false // Accession mapped clusters // E	AJ681105,BI401101,CN166667
Ssc.29842.1.A1_at	4.412	---	---	This probe set was annotated using the Accession mapped clusters based pipeline to a UniGene identifier using 2 transcripts. // false // Accession mapped clusters // E	CK464578,CO937448
Ssc.24372.1.S1_at	4.4103	---	---	This probe set was annotated using the Accession mapped clusters based pipeline to a UniGene identifier using 12 transcripts. // false // Accession mapped clusters // E	AW415193,BE030629,BE030748,BE232024,BE232025,BE663164,BF079349,BG383233,BG385239,BG895283,CK454486,CK455532
Ssc.12636.1.A1_at	4.4048	similar to inhibitor of kappa light polypeptide gene enhancer in B-cells, kinase complex-associated protein	LOC100157586	This probe set was annotated using the Matching Probes based pipeline to a Entrez Gene identifier using 1 transcripts. // false // Matching Probes // A	XM_001924394(11)
Ssc.2131.1.S1_at	4.3873	---	---	This probe set was annotated using the Accession mapped clusters based pipeline to a UniGene identifier using 5 transcripts. // false // Accession mapped clusters // E	AJ657930,AW668761,BQ597701,CK451780,CK452829
Ssc.27417.3.S1_a_at	4.3849	O-linked N-acetylglucosamine (GlcNAc) transferase (UDP-N-acetylglucosamine:polypeptide-N-acetylglucosaminyl transferase)	OGT	This probe set was annotated using the Matching Probes based pipeline to a Entrez Gene identifier using 2 transcripts. // false // Matching Probes // A	DQ400859(11),NM_001039748(11)
Ssc.7106.1.S1_at	4.3838	---	---	This probe set was annotated using the Matching Probes based pipeline to a UniGene identifier using 1 transcripts. // false // Matching Probes // A	AK235587(11)
Ssc.5102.1.S1_at	4.379	---	---	This probe set was annotated using the Matching Probes based pipeline to a UniGene identifier using 1 transcripts. // false // Matching Probes // A	AK236584(11)
Ssc.30700.1.S1_at	4.3763	---	---	This probe set was annotated using the Matching Probes based pipeline to a UniGene identifier using 2 transcripts. // false // Matching Probes // A	AK230755(10),AY609469(10)
Ssc.24758.1.A1_at	4.3759	---	---	This probe set was annotated using the Accession mapped clusters based pipeline to a UniGene identifier using 2 transcripts. // false // Accession mapped clusters // E	CK464661,CK466750
Ssc.28450.1.S1_at	4.3572	---	---	This probe set was annotated using the Matching Probes based pipeline to a UniGene identifier using 1 transcripts. // false // Matching Probes // A	AK232695(11)
Ssc.25242.2.S1_at	4.351	---	---	This probe set was annotated using the Accession mapped clusters based pipeline to a UniGene identifier using 8 transcripts. // false // Accession mapped clusters // E	BF599323,BF599324,BP142179,BP143558,BP145656,BP169700,BP170908,CO988809
Ssc.19224.1.S1_at	4.3469	---	---	This probe set was annotated using the Accession mapped clusters based pipeline to a UniGene identifier using 5 transcripts. // false // Accession mapped clusters // E	AW359467,CF366718,CF368133,CN069819,CN069820
Ssc.27417.1.S1_at	4.3358	---	---	This probe set was annotated using the Matching Probes based pipeline to a UniGene identifier using 1 transcripts. // false // Matching Probes // A	AK239633(11)
Ssc.24412.2.S1_at	4.3309	---	---	This probe set was annotated using the Accession mapped clusters based pipeline to a UniGene identifier using 2 transcripts. // false // Accession mapped clusters // E	CK457188,CK458612
Ssc.302.1.S1_at	4.3243	---	---	This probe set was annotated using the Matching Probes based pipeline to a UniGene identifier using 1 transcripts. // false // Matching Probes // A	U95378(11)
Ssc.22016.1.S1_at	4.3183	---	---	This probe set was annotated using the Accession mapped clusters based pipeline to a UniGene identifier using 4 transcripts. // false // Accession mapped clusters // E	BX666895,BX668087,CB469804,CO948439
Ssc.7429.1.A1_at	4.3031	---	---	This probe set was annotated using the Accession mapped clusters based pipeline to a UniGene identifier using 2 transcripts. // false // Accession mapped clusters // E	BQ598673,CO986318
Ssc.15137.1.A1_at	4.258	---	---	This probe set was annotated using the Accession mapped clusters based pipeline to a UniGene identifier using 3 transcripts. // false // Accession mapped clusters // E	BI399997,BI404341,BX673568
Ssc.11608.1.A1_at	4.2527	---	---	This probe set was annotated using the Accession mapped clusters based pipeline to a UniGene identifier using 2 transcripts. // false // Accession mapped clusters // E	BI181985,BI186044
Ssc.20347.1.S1_at	4.2501	---	---	This probe set was annotated using the Accession mapped clusters based pipeline to a UniGene identifier using 4 transcripts. // false // Accession mapped clusters // E	BX669906,BX675696,CO948075,CO949580
Ssc.24721.1.A1_at	4.2247	---	---	This probe set was annotated using the Accession mapped clusters based pipeline to a UniGene identifier using 9 transcripts. // false // Accession mapped clusters // E	CF361561,CK463779,CK464134,CO937031,CO937070,CO937094,CO987523,CO992679,CO992797
Ssc.26633.1.A1_at	4.2062	---	---	This probe set was annotated using the Accession mapped clusters based pipeline to a UniGene identifier using 3 transcripts. // false // Accession mapped clusters // E	CN153585,CN155699,CO937703
Ssc.16229.1.S1_at	4.2054	hyaluronan and proteoglycan link protein 1	HAPLN1	This probe set was annotated using the Accession mapped clusters based pipeline to a Entrez Gene identifier using 1 transcripts. // false // Accession mapped clusters // E	Y00165
Ssc.3994.1.S1_at	4.2033	---	---	This probe set was annotated using the Accession mapped clusters based pipeline to a UniGene identifier using 5 transcripts. // false // Accession mapped clusters // E	AJ653501,AJ660015,AJ660072,BF713387,BG610335
Ssc.23789.1.S1_at	4.2021	---	---	This probe set was annotated using the Accession mapped clusters based pipeline to a UniGene identifier using 4 transcripts. // false // Accession mapped clusters // E	AJ301055,AJ557223,CF359380,CF360687
Ssc.18348.1.S1_at	4.1921	Na+/H+ exchanger isoform 4	NHE4	This probe set was annotated using the Accession mapped clusters based pipeline to a Entrez Gene identifier using 1 transcripts. // false // Accession mapped clusters // E	AF124218
Ssc.24329.1.A1_at	4.179	---	---	This probe set was annotated using the Accession mapped clusters based pipeline to a UniGene identifier using 5 transcripts. // false // Accession mapped clusters // E	BE013270,CB480684,CK455373,CK456430,CN166587
Ssc.14245.1.A1_at	4.1475	---	---	This probe set was annotated using the Accession mapped clusters based pipeline to a UniGene identifier using 1 transcripts. // false // Accession mapped clusters // E	BQ601541
Ssc.8143.1.A1_at	4.1399	---	---	This probe set was annotated using the Accession mapped clusters based pipeline to a UniGene identifier using 5 transcripts. // false // Accession mapped clusters // E	BQ601040,BX672933,CF792148,CF793435,CK451802
Ssc.11670.2.S1_at	4.1307	---	---	This probe set was annotated using the Matching Probes based pipeline to a UniGene identifier using 1 transcripts. // false // Matching Probes // A	AK239953(9)
Ssc.24893.1.S1_at	4.1158	---	---	This probe set was annotated using the Accession mapped clusters based pipeline to a UniGene identifier using 3 transcripts. // false // Accession mapped clusters // E	AJ657520,CK466024,CK468126
Ssc.4657.1.S1_at	4.115	---	---	This probe set was annotated using the Matching Probes based pipeline to a UniGene identifier using 1 transcripts. // false // Matching Probes // A	AK240389(11)
Ssc.607.1.S1_at	4.1029	solute carrier family 2 (facilitated glucose transporter), member 3	SLC2A3	This probe set was annotated using the Accession mapped clusters based pipeline to a Entrez Gene identifier using 1 transcripts. // false // Accession mapped clusters // E	AF054836
Ssc.14066.2.S1_at	4.0939	---	---	This probe set was annotated using the Accession mapped clusters based pipeline to a UniGene identifier using 6 transcripts. // false // Accession mapped clusters // E	BM499255,BP445741,BP448524,BX916221,CF177502,CF794494
Ssc.22104.1.A1_at	4.0909	---	---	This probe set was annotated using the Accession mapped clusters based pipeline to a UniGene identifier using 10 transcripts. // false // Accession mapped clusters // E	AJ652895,AJ685557,CF367701,CF369019,CF789357,CK460129,CK460831,CN160823,CN166200,CO950462
Ssc.6162.1.A1_at	4.0909	similar to UPF0389 protein C6orf189 homolog	LOC100152527	This probe set was annotated using the Matching Probes based pipeline to a Entrez Gene identifier using 1 transcripts. // false // Matching Probes // A	XM_001925051(11)
Ssc.1147.1.A1_at	4.0836	---	---	This probe set was annotated using the Accession mapped clusters based pipeline to a UniGene identifier using 2 transcripts. // false // Accession mapped clusters // E	CB471541,X91327
Ssc.19211.1.S1_at	4.0628	---	---	This probe set was annotated using the Matching Probes based pipeline to a UniGene identifier using 1 transcripts. // false // Matching Probes // A	AK231936(11)
Ssc.16163.1.S1_at	4.0614	glycine N-methyltransferase	CH242-196P11.5	This probe set was annotated using the Matching Probes based pipeline to a Entrez Gene identifier using 2 transcripts. // false // Matching Probes // A	AK234318(10),NM_001110419(11)
Ssc.26824.1.A1_at	4.0462	Similar to myotubularin related protein 7	LOC100156888	This probe set was annotated using the Accession mapped clusters based pipeline to a UniGene identifier using 3 transcripts. // false // Accession mapped clusters // E	CN158813,CN160728,CO986883
Ssc.26412.1.S1_at	4.0435	---	---	This probe set was annotated using the Matching Probes based pipeline to a UniGene identifier using 1 transcripts. // false // Matching Probes // A	AK234623(10)
Ssc.8808.1.A1_at	4.0417	---	---	This probe set was annotated using the Matching Probes based pipeline to a UniGene identifier using 1 transcripts. // false // Matching Probes // A	AK235492(11)
Ssc.7598.1.A1_at	4.0091	---	---	This probe set was annotated using the Matching Probes based pipeline to a UniGene identifier using 2 transcripts. // false // Matching Probes // A	AK239613(11),AY609837(11)
Ssc.29248.1.A1_at	3.9915	---	---	This probe set was annotated using the Accession mapped clusters based pipeline to a UniGene identifier using 1 transcripts. // false // Accession mapped clusters // E	CO952915
Ssc.30802.1.A1_at	3.9868	---	---	This probe set was annotated using the Matching Probes based pipeline to a UniGene identifier using 1 transcripts. // false // Matching Probes // A	AK238207(11)
Ssc.11857.1.A1_at	3.9832	---	---	This probe set was annotated using the Accession mapped clusters based pipeline to a UniGene identifier using 1 transcripts. // false // Accession mapped clusters // E	BI185370
Ssc.13932.1.S1_at	3.9776	---	---	This probe set was annotated using the Accession mapped clusters based pipeline to a UniGene identifier using 2 transcripts. // false // Accession mapped clusters // E	BG384244,CF791609
Ssc.24582.1.S1_at	3.9705	---	---	This probe set was annotated using the Accession mapped clusters based pipeline to a UniGene identifier using 2 transcripts. // false // Accession mapped clusters // E	CK460580,CK461280
Ssc.24870.1.S1_at	3.9703	Similar to myasthenia gravis autoantigen gravin	LOC100152595	This probe set was annotated using the Accession mapped clusters based pipeline to a UniGene identifier using 6 transcripts. // false // Accession mapped clusters // E	AJ683360,BF189944,CF794836,CF796200,CK464787,CK466882
Ssc.30867.1.S1_at	3.9699	---	---	This probe set was annotated using the Accession mapped clusters based pipeline to a UniGene identifier using 2 transcripts. // false // Accession mapped clusters // E	BX921352,CO953911
Ssc.27508.1.A1_at	3.9611	---	---	This probe set was annotated using the Accession mapped clusters based pipeline to a UniGene identifier using 3 transcripts. // false // Accession mapped clusters // E	CN164523,CN164831,CN164877
Ssc.2112.1.S1_at	3.9605	---	---	This probe set was annotated using the Accession mapped clusters based pipeline to a UniGene identifier using 14 transcripts. // false // Accession mapped clusters // E	AW347398,AW486304,AW486305,AW668782,BF191490,BF191492,BI360008,BI401077,BI402981,BQ603667,BQ604762,CN164633,CN164987,CO955876
Ssc.13212.1.A1_at	3.9257	---	---	This probe set was annotated using the Accession mapped clusters based pipeline to a UniGene identifier using 6 transcripts. // false // Accession mapped clusters // E	BQ604801,BX916524,CF181323,CF359879,CF365390,CN166782
Ssc.23003.1.S1_a_at	3.897	---	---	This probe set was annotated using the Accession mapped clusters based pipeline to a UniGene identifier using 5 transcripts. // false // Accession mapped clusters // E	AJ680631,AW479945,BE234314,CK464707,CK466798
Ssc.18374.1.A1_at	3.8969	---	---	This probe set was annotated using the Accession mapped clusters based pipeline to a UniGene identifier using 1 transcripts. // false // Accession mapped clusters // E	CF176257
Ssc.6027.1.S1_at	3.8966	---	---	This probe set was annotated using the Accession mapped clusters based pipeline to a UniGene identifier using 5 transcripts. // false // Accession mapped clusters // E	BI181311,BI183847,BI339126,BI339136,BI339141
Ssc.29125.1.A1_at	3.8944	---	---	This probe set was annotated using the Accession mapped clusters based pipeline to a UniGene identifier using 1 transcripts. // false // Accession mapped clusters // E	BQ602750
Ssc.27738.1.S1_at	3.8834	similar to DNA-binding protein SATB2 (Special AT-rich sequence-binding protein 2)	LOC100155877	This probe set was annotated using the Matching Probes based pipeline to a Entrez Gene identifier using 1 transcripts. // false // Matching Probes // A	XM_001926322(11)
Ssc.15484.1.S1_at	3.8747	interleukin 10 receptor, beta	IL10RB	This probe set was annotated using the Matching Probes based pipeline to a Entrez Gene identifier using 2 transcripts. // false // Matching Probes // A	AB116562(11),NM_213771(11)
Ssc.22102.2.S1_at	3.8611	---	---	This probe set was annotated using the Accession mapped clusters based pipeline to a UniGene identifier using 3 transcripts. // false // Accession mapped clusters // E	BE233066,BG608622,BP162602
Ssc.21596.1.A1_at	3.8593	---	---	This probe set was annotated using the Accession mapped clusters based pipeline to a UniGene identifier using 8 transcripts. // false // Accession mapped clusters // E	BI304474,CF181514,CF360075,CF791622,CF792164,CF793522,CK457303,CO952448
Ssc.3450.1.S1_at	3.851	---	---	This probe set was annotated using the Accession mapped clusters based pipeline to a UniGene identifier using 8 transcripts. // false // Accession mapped clusters // E	AJ652391,BF710603,BG896020,BI343970,BI400895,BX920637,CK454812,CK455859
Ssc.24444.1.A1_at	3.8478	similar to chromosome 9 open reading frame 61	LOC100154289	This probe set was annotated using the Matching Probes based pipeline to a Entrez Gene identifier using 1 transcripts. // false // Matching Probes // A	XM_001926717(11)
Ssc.13139.1.A1_at	3.8406	---	---	This probe set was annotated using the Accession mapped clusters based pipeline to a UniGene identifier using 1 transcripts. // false // Accession mapped clusters // E	BQ604467
Ssc.12166.1.A1_at	3.8311	---	---	This probe set was annotated using the Accession mapped clusters based pipeline to a UniGene identifier using 6 transcripts. // false // Accession mapped clusters // E	BI403985,CF360508,CF792685,CF794051,CN154816,CN156923
Ssc.3461.1.A1_at	3.8159	---	---	This probe set was annotated using the Accession mapped clusters based pipeline to a UniGene identifier using 2 transcripts. // false // Accession mapped clusters // E	BE234076,BQ601765
Ssc.26605.1.S1_at	3.8039	---	---	This probe set was annotated using the Accession mapped clusters based pipeline to a UniGene identifier using 3 transcripts. // false // Accession mapped clusters // E	BI339252,CN154367,CN156473
Ssc.27029.1.S1_at	3.8003	---	---	This probe set was annotated using the Accession mapped clusters based pipeline to a UniGene identifier using 4 transcripts. // false // Accession mapped clusters // E	AJ653689,AJ656939,AJ684834,CN165819
Ssc.6512.1.S1_at	3.7994	---	---	This probe set was annotated using the Accession mapped clusters based pipeline to a UniGene identifier using 10 transcripts. // false // Accession mapped clusters // E	AJ669548,BI403626,BQ604055,BX667146,BX667912,BX916176,CA778559,CA779306,CO986444,CO994441
Ssc.29247.1.A1_at	3.7933	---	---	This probe set was annotated using the Accession mapped clusters based pipeline to a UniGene identifier using 1 transcripts. // false // Accession mapped clusters // E	CO952861
Ssc.28134.1.A1_at	3.7897	---	---	This probe set was annotated using the Accession mapped clusters based pipeline to a UniGene identifier using 1 transcripts. // false // Accession mapped clusters // E	CN030252
Ssc.18476.3.S1_at	3.788	---	---	This probe set was annotated using the Accession mapped clusters based pipeline to a UniGene identifier using 3 transcripts. // false // Accession mapped clusters // E	BX674644,CF177463,CF366771
Ssc.20236.1.A1_at	3.7845	---	---	This probe set was annotated using the Accession mapped clusters based pipeline to a UniGene identifier using 4 transcripts. // false // Accession mapped clusters // E	BX677269,CO938373,CO941195,CO944391
Ssc.7797.1.S1_at	3.7741	---	---	This probe set was annotated using the Accession mapped clusters based pipeline to a UniGene identifier using 11 transcripts. // false // Accession mapped clusters // E	BQ599475,BX672463,BX672464,BX672992,CB475255,CF361707,CF363009,CN161148,CN162557,CO939136,CO949275
Ssc.853.1.A1_at	3.7732	---	---	This probe set was annotated using the Accession mapped clusters based pipeline to a UniGene identifier using 12 transcripts. // false // Accession mapped clusters // E	AJ508801,AW619091,AW619093,BQ604620,BX922158,CF795411,CK449505,CO942693,CO950313,CO992883,F23158,Z84123
Ssc.29666.1.A1_at	3.7727	---	---	This probe set was annotated using the Accession mapped clusters based pipeline to a UniGene identifier using 1 transcripts. // false // Accession mapped clusters // E	CO942877
Ssc.28516.1.S1_at	3.7684	---	---	This probe set was annotated using the Accession mapped clusters based pipeline to a UniGene identifier using 6 transcripts. // false // Accession mapped clusters // E	BF442985,BF444695,BF444705,CK464322,CK466406,CN070201
Ssc.19553.1.A1_at	3.7643	similar to transforming, acidic coiled-coil containing protein 2 /// similar to mKIAA4180 protein	LOC100152804 /// LOC100156034	This probe set was annotated using the Matching Probes based pipeline to a Entrez Gene identifier using 2 transcripts. // true // Matching Probes // A	XR_045460(11),XM_001926806(11)
Ssc.8129.2.A1_at	3.7513	---	---	This probe set was annotated using the Accession mapped clusters based pipeline to a UniGene identifier using 3 transcripts. // false // Accession mapped clusters // E	BF702409,BF703519,BQ601411
Ssc.11489.1.A1_at	3.7433	---	---	This probe set was annotated using the Accession mapped clusters based pipeline to a UniGene identifier using 1 transcripts. // false // Accession mapped clusters // E	BI183010
Ssc.28632.1.S1_at	3.7396	similar to membrane bound O-acyltransferase domain containing 1	LOC100157258	This probe set was annotated using the Matching Probes based pipeline to a Entrez Gene identifier using 1 transcripts. // false // Matching Probes // A	XM_001925908(11)
Ssc.24268.1.S1_at	3.7356	---	---	This probe set was annotated using the Accession mapped clusters based pipeline to a UniGene identifier using 2 transcripts. // false // Accession mapped clusters // E	CK452705,CK453772
Ssc.27974.1.A1_at	3.7256	---	---	This probe set was annotated using the Accession mapped clusters based pipeline to a UniGene identifier using 2 transcripts. // false // Accession mapped clusters // E	CN032863,CO952450
Ssc.25251.1.S1_at	3.7213	---	---	This probe set was annotated using the Accession mapped clusters based pipeline to a UniGene identifier using 4 transcripts. // false // Accession mapped clusters // E	AW431455,BX919824,CF363479,CF364885
Ssc.30703.1.S1_at	3.7091	---	---	This probe set was annotated using the Accession mapped clusters based pipeline to a UniGene identifier using 4 transcripts. // false // Accession mapped clusters // E	BF192991,BF192996,BG382226,CO946831
Ssc.136.1.S1_at	3.7077	vasoactive intestinal peptide receptor	VIPR1	This probe set was annotated using the Matching Probes based pipeline to a Entrez Gene identifier using 2 transcripts. // false // Matching Probes // A	NM_214036(11),U49434(11)
Ssc.3541.1.A1_at	3.6655	---	---	This probe set was annotated using the Matching Probes based pipeline to a UniGene identifier using 1 transcripts. // false // Matching Probes // A	AK231824(11)
Ssc.8447.1.A1_at	3.6624	---	---	This probe set was annotated using the Accession mapped clusters based pipeline to a UniGene identifier using 4 transcripts. // false // Accession mapped clusters // E	BQ601474,CF787890,CK463227,CK463583
Ssc.2356.1.S1_at	3.6396	---	---	This probe set was annotated using the Accession mapped clusters based pipeline to a UniGene identifier using 7 transcripts. // false // Accession mapped clusters // E	AW785946,BI337865,BQ602062,BX922468,CF791650,CO937668,CO949549
Ssc.5105.2.S1_a_at	3.6311	G protein-coupled receptor	GPRC5B	This probe set was annotated using the Matching Probes based pipeline to a Entrez Gene identifier using 1 transcripts. // false // Matching Probes // A	AF319662(11)
Ssc.10763.1.A1_at	3.6267	---	---	This probe set was annotated using the Accession mapped clusters based pipeline to a UniGene identifier using 12 transcripts. // false // Accession mapped clusters // E	AJ668781,BM083172,BQ597910,CF787278,CF787886,CK450703,CN154075,CO989847,CO991254,CO991283,CO991343,CO991361
Ssc.6090.3.A1_at	3.6239	---	---	This probe set was annotated using the Accession mapped clusters based pipeline to a UniGene identifier using 1 transcripts. // false // Accession mapped clusters // E	BF710296
Ssc.1411.1.S1_at	3.6135	---	---	This probe set was annotated using the Accession mapped clusters based pipeline to a UniGene identifier using 5 transcripts. // false // Accession mapped clusters // E	AU059627,BE031977,BM190304,CK452341,CK453399
Ssc.4897.1.A1_at	3.6122	---	---	This probe set was annotated using the Matching Probes based pipeline to a UniGene identifier using 1 transcripts. // false // Matching Probes // A	EF619477(11)
Ssc.24919.1.A1_at	3.6121	cadherin 1, type 1, E-cadherin (epithelial)	CDH1	This probe set was annotated using the Matching Probes based pipeline to a Entrez Gene identifier using 1 transcripts. // false // Matching Probes // A	EF530350(11)
Ssc.17935.1.A1_at	3.6118	---	---	This probe set was annotated using the Accession mapped clusters based pipeline to a UniGene identifier using 1 transcripts. // false // Accession mapped clusters // E	CF176334
Ssc.9517.1.A1_at	3.6095	---	---	This probe set was annotated using the Accession mapped clusters based pipeline to a UniGene identifier using 4 transcripts. // false // Accession mapped clusters // E	BF710752,CO987297,CO987589,CO993245
Ssc.9306.1.A1_at	3.607	---	---	This probe set was annotated using the Accession mapped clusters based pipeline to a UniGene identifier using 4 transcripts. // false // Accession mapped clusters // E	BF710170,CB478809,CK463222,CK463578
Ssc.4836.1.S1_at	3.6058	similar to Brain protein 44	LOC100154777	This probe set was annotated using the Matching Probes based pipeline to a Entrez Gene identifier using 3 transcripts. // false // Matching Probes // A	AK232664(11),XM_001928647(11),XM_001928653(11)
Ssc.30905.1.A1_at	3.5992	---	---	This probe set was annotated using the Accession mapped clusters based pipeline to a UniGene identifier using 3 transcripts. // false // Accession mapped clusters // E	CN162401,CN163758,CO942045
Ssc.18976.1.A1_at	3.5975	---	---	This probe set was annotated using the Accession mapped clusters based pipeline to a UniGene identifier using 1 transcripts. // false // Accession mapped clusters // E	CF365504
Ssc.14195.1.A1_at	3.5929	---	---	This probe set was annotated using the Accession mapped clusters based pipeline to a UniGene identifier using 1 transcripts. // false // Accession mapped clusters // E	BQ600729
Ssc.29424.1.A1_at	3.5759	---	---	This probe set was annotated using the Accession mapped clusters based pipeline to a UniGene identifier using 1 transcripts. // false // Accession mapped clusters // E	CO955169
Ssc.7588.1.A1_at	3.5721	---	---	This probe set was annotated using the Accession mapped clusters based pipeline to a UniGene identifier using 3 transcripts. // false // Accession mapped clusters // E	BQ599368,CK459650,CK460000
Ssc.26862.1.A1_at	3.5671	---	---	This probe set was annotated using the Accession mapped clusters based pipeline to a UniGene identifier using 4 transcripts. // false // Accession mapped clusters // E	BF078429,CN159717,CN161127,CN162537
Ssc.1868.1.S1_at	3.5635	nuclear receptor subfamily 3, group C, member 2	NR3C2	This probe set was annotated using the Accession mapped clusters based pipeline to a Entrez Gene identifier using 1 transcripts. // false // Accession mapped clusters // E	U88893
Ssc.11954.1.A1_at	3.5526	---	---	This probe set was annotated using the Matching Probes based pipeline to a UniGene identifier using 1 transcripts. // false // Matching Probes // A	AK233236(11)
Ssc.18078.1.A1_at	3.5369	similar to Sideroflexin-2	LOC100152984	This probe set was annotated using the Matching Probes based pipeline to a Entrez Gene identifier using 1 transcripts. // false // Matching Probes // A	XM_001929119(11)
Ssc.11954.2.S1_at	3.5255	---	---	This probe set was annotated using the Matching Probes based pipeline to a UniGene identifier using 1 transcripts. // false // Matching Probes // A	AK233236(11)
Ssc.27387.1.A1_at	3.5141	---	---	This probe set was annotated using the Accession mapped clusters based pipeline to a UniGene identifier using 2 transcripts. // false // Accession mapped clusters // E	CN153330,CN155443
Ssc.13361.1.A1_at	3.4993	---	---	This probe set was annotated using the Accession mapped clusters based pipeline to a UniGene identifier using 1 transcripts. // false // Accession mapped clusters // E	BI404936
Ssc.231.1.S2_at	3.4965	ferredoxin	FDX1	This probe set was annotated using the Accession mapped clusters based pipeline to a Entrez Gene identifier using 2 transcripts. // false // Accession mapped clusters // E	M57674,NM_214065
Ssc.8239.1.A1_at	3.4954	---	---	This probe set was annotated using the Accession mapped clusters based pipeline to a UniGene identifier using 7 transcripts. // false // Accession mapped clusters // E	BF702477,BI399368,BI399373,BP434197,CF794930,CK465296,CK467395
Ssc.15373.1.S1_at	3.4953	---	---	This probe set was annotated using the Accession mapped clusters based pipeline to a UniGene identifier using 2 transcripts. // false // Accession mapped clusters // E	CA778930,CD572868
Ssc.24350.1.S1_at	3.4919	---	---	This probe set was annotated using the Accession mapped clusters based pipeline to a UniGene identifier using 14 transcripts. // false // Accession mapped clusters // E	AJ651952,AJ654107,AJ664946,AW435691,BF199035,BI337538,CK450538,CK456645,CK457540,CK458069,CK459275,CN158556,CN160475,F23100
Ssc.10362.1.S1_at	3.469	---	---	This probe set was annotated using the Accession mapped clusters based pipeline to a UniGene identifier using 2 transcripts. // false // Accession mapped clusters // E	AJ657631,BI400798
Ssc.21138.3.S1_a_at	3.4645	---	---	This probe set was annotated using the Accession mapped clusters based pipeline to a UniGene identifier using 6 transcripts. // false // Accession mapped clusters // E	AJ664723,AJ667221,AW346874,BE032302,BG733245,CF361439
Ssc.21547.1.A1_at	3.4613	---	---	This probe set was annotated using the Matching Probes based pipeline to a UniGene identifier using 1 transcripts. // false // Matching Probes // A	AK231685(11)
Ssc.27480.1.S1_at	3.4612	---	---	This probe set was annotated using the Accession mapped clusters based pipeline to a UniGene identifier using 5 transcripts. // false // Accession mapped clusters // E	CK451286,CN161407,CN162182,CN162808,CN163564
Ssc.24779.1.A1_at	3.4505	---	---	This probe set was annotated using the Accession mapped clusters based pipeline to a UniGene identifier using 2 transcripts. // false // Accession mapped clusters // E	CK464928,CK467026
Ssc.7738.1.A1_at	3.4347	---	---	This probe set was annotated using the Accession mapped clusters based pipeline to a UniGene identifier using 1 transcripts. // false // Accession mapped clusters // E	BF712051
Ssc.7470.1.S1_at	3.4323	---	---	This probe set was annotated using the Accession mapped clusters based pipeline to a UniGene identifier using 6 transcripts. // false // Accession mapped clusters // E	AJ655264,AJ655279,BQ598869,CN163940,CO937128,CO937646
Ssc.30760.1.S1_at	3.4312	eIF4GI protein	EIF4GI	This probe set was annotated using the Matching Probes based pipeline to a Entrez Gene identifier using 1 transcripts. // false // Matching Probes // A	AJ746223(9)
Ssc.24859.1.A1_at	3.4291	---	---	This probe set was annotated using the Accession mapped clusters based pipeline to a UniGene identifier using 3 transcripts. // false // Accession mapped clusters // E	CF788584,CF789588,CK466362
Ssc.18962.1.A1_at	3.423	---	---	This probe set was annotated using the Accession mapped clusters based pipeline to a UniGene identifier using 1 transcripts. // false // Accession mapped clusters // E	CF365219
Ssc.11499.1.A1_at	3.4189	---	---	This probe set was annotated using the Accession mapped clusters based pipeline to a UniGene identifier using 2 transcripts. // false // Accession mapped clusters // E	BI183093,CO942289
Ssc.21927.1.A1_at	3.4121	---	---	This probe set was annotated using the Accession mapped clusters based pipeline to a UniGene identifier using 2 transcripts. // false // Accession mapped clusters // E	BF198987,CF789122
Ssc.20616.1.S1_at	3.4038	---	---	This probe set was annotated using the Accession mapped clusters based pipeline to a UniGene identifier using 13 transcripts. // false // Accession mapped clusters // E	AW657451,BF193134,BF711186,BF712412,BI132929,BI338300,BI467969,BX671100,BX672901,BX676016,CB286461,CB288222,CB482532
Ssc.7802.1.A1_at	3.4034	---	---	This probe set was annotated using the Accession mapped clusters based pipeline to a UniGene identifier using 4 transcripts. // false // Accession mapped clusters // E	CF179071,CF180432,CO943663,CO953769
Ssc.29040.1.A1_at	3.4033	similar to homeobox containing 1	LOC100153880	This probe set was annotated using the Matching Probes based pipeline to a Entrez Gene identifier using 1 transcripts. // false // Matching Probes // A	XM_001926736(11)
Ssc.16007.1.S1_at	3.4023	cytochrome b-561	CYB561	This probe set was annotated using the Matching Probes based pipeline to a Entrez Gene identifier using 2 transcripts. // false // Matching Probes // A	D88158(11),NM_001097522(11)
Ssc.15316.1.S1_at	3.3962	---	---	This probe set was annotated using the Accession mapped clusters based pipeline to a UniGene identifier using 8 transcripts. // false // Accession mapped clusters // E	AJ663393,BI399388,BX914890,CA779058,CB287976,CN029352,CN161423,CN162824
Ssc.23774.2.S1_at	3.3956	similar to Plastin-2 (L-plastin) (Lymphocyte cytosolic protein 1) (LCP-1) (LC64P)	LOC100156254	This probe set was annotated using the Matching Probes based pipeline to a Entrez Gene identifier using 3 transcripts. // false // Matching Probes // A	AK238705(11),AK239409(11),XM_001929138(11)
Ssc.17276.3.S1_a_at	3.3936	similar to tRNA methyltransferase 6	LOC100155529	This probe set was annotated using the Matching Probes based pipeline to a Entrez Gene identifier using 2 transcripts. // false // Matching Probes // A	AK236259(11),XM_001927396(11)
Ssc.5575.1.S1_at	3.3931	pancreatic elastase I	ELS1	This probe set was annotated using the Matching Probes based pipeline to a Entrez Gene identifier using 3 transcripts. // false // Matching Probes // A	D00160(11),NM_213823(11),X04036(9)
Ssc.31013.1.A1_s_at	3.3874	---	---	This probe set was annotated using the Accession mapped clusters based pipeline to a UniGene identifier using 2 transcripts. // false // Accession mapped clusters // E	CF180828,CO949026
Ssc.26387.1.S1_at	3.3814	---	---	This probe set was annotated using the Accession mapped clusters based pipeline to a UniGene identifier using 20 transcripts. // false // Accession mapped clusters // E	AJ652100,AJ652117,AJ653064,AJ654052,AJ654132,AJ654476,AJ655320,AJ656164,AJ685906,CB469457,CF792836,CF794202,CK452171,CK453226,CN153039,CN154572,CN155143,CN156678,CN162486,CN163843
Ssc.30725.1.S1_at	3.3756	---	---	This probe set was annotated using the Accession mapped clusters based pipeline to a UniGene identifier using 4 transcripts. // false // Accession mapped clusters // E	BE233127,BG895433,BI339979,CO956533
Ssc.10611.1.A1_at	3.3694	---	---	This probe set was annotated using the Accession mapped clusters based pipeline to a UniGene identifier using 1 transcripts. // false // Accession mapped clusters // E	BQ597380
Ssc.14335.1.A1_at	3.3693	---	---	This probe set was annotated using the Accession mapped clusters based pipeline to a UniGene identifier using 1 transcripts. // false // Accession mapped clusters // E	BQ601885
Ssc.17461.1.A1_a_at	3.3662	---	---	This probe set was annotated using the Accession mapped clusters based pipeline to a UniGene identifier using 2 transcripts. // false // Accession mapped clusters // E	CK459523,CK459872
Ssc.24231.1.S1_at	3.3587	---	---	This probe set was annotated using the Matching Probes based pipeline to a UniGene identifier using 1 transcripts. // false // Matching Probes // A	AK236578(11)
Ssc.5969.1.S1_at	3.358	RAB3A, member RAS oncogene family	RAB3A	This probe set was annotated using the Accession mapped clusters based pipeline to a UniGene identifier using 5 transcripts. // false // Accession mapped clusters // E	AU298691,BF441151,BF443385,BF711340,BX667292
Ssc.16343.1.S1_at	3.3513	Bak protein	BAK	This probe set was annotated using the Matching Probes based pipeline to a Entrez Gene identifier using 1 transcripts. // false // Matching Probes // A	AJ001204(11)
Ssc.11757.1.S1_at	3.3468	SMAD family member 1	SMAD1	This probe set was annotated using the Matching Probes based pipeline to a Entrez Gene identifier using 2 transcripts. // false // Matching Probes // A	AY245888(11),NM_213965(11)
Ssc.26562.1.A1_at	3.3461	---	---	This probe set was annotated using the Accession mapped clusters based pipeline to a UniGene identifier using 1 transcripts. // false // Accession mapped clusters // E	CN153897
Ssc.2963.1.S1_at	3.3411	---	---	This probe set was annotated using the Accession mapped clusters based pipeline to a UniGene identifier using 4 transcripts. // false // Accession mapped clusters // E	BE031385,BI337508,BI341892,BX675685
Ssc.30540.1.A1_at	3.3374	---	---	This probe set was annotated using the Accession mapped clusters based pipeline to a UniGene identifier using 1 transcripts. // false // Accession mapped clusters // E	CO993785
Ssc.25678.1.S1_at	3.3253	similar to CG12279 CG12279-PA	LOC100154860	This probe set was annotated using the Matching Probes based pipeline to a Entrez Gene identifier using 1 transcripts. // false // Matching Probes // A	XM_001927599(10)
Ssc.18142.1.A1_at	3.3248	---	---	This probe set was annotated using the Accession mapped clusters based pipeline to a UniGene identifier using 1 transcripts. // false // Accession mapped clusters // E	CF180338
Ssc.13681.1.S1_at	3.3066	---	---	This probe set was annotated using the Accession mapped clusters based pipeline to a UniGene identifier using 3 transcripts. // false // Accession mapped clusters // E	AJ660994,AJ686100,BQ603142
Ssc.10886.1.S1_at	3.3018	---	---	This probe set was annotated using the Accession mapped clusters based pipeline to a UniGene identifier using 8 transcripts. // false // Accession mapped clusters // E	AW347005,BF079642,BF713580,BX919831,CB286684,CF722798,CN158770,CN160687
Ssc.15718.1.A1_at	3.2926	chromogranin B	CHGB	This probe set was annotated using the Matching Probes based pipeline to a Entrez Gene identifier using 3 transcripts. // false // Matching Probes // A	AF284349(9),AY613916(11),NM_214081(11)
Ssc.29040.2.S1_at	3.2882	Similar to homeobox containing 1	LOC100153880	This probe set was annotated using the Accession mapped clusters based pipeline to a UniGene identifier using 3 transcripts. // false // Accession mapped clusters // E	AJ658147,BP433872,BP438730
Ssc.1494.1.S1_at	3.2872	retinoic acid receptor responder (tazarotene induced) 2	RARRES2	This probe set was annotated using the Matching Probes based pipeline to a Entrez Gene identifier using 3 transcripts. // false // Matching Probes // A	EU375563(11),EU660865(11),NM_001123186(11)
Ssc.17424.1.S1_at	3.2841	---	---	This probe set was annotated using the Accession mapped clusters based pipeline to a UniGene identifier using 3 transcripts. // false // Accession mapped clusters // E	BX917713,CD572234,CO948136
Ssc.12377.1.A1_at	3.2812	---	---	This probe set was annotated using the Accession mapped clusters based pipeline to a UniGene identifier using 1 transcripts. // false // Accession mapped clusters // E	BI401991
Ssc.21884.1.A1_at	3.2776	---	---	This probe set was annotated using the Matching Probes based pipeline to a UniGene identifier using 1 transcripts. // false // Matching Probes // A	AK239198(11)
Ssc.10245.2.A1_a_at	3.2731	decorin	DCN	This probe set was annotated using the Matching Probes based pipeline to a Entrez Gene identifier using 3 transcripts. // false // Matching Probes // A	AF125537(11),AF140270(11),NM_213920(11)
Ssc.26253.1.S1_at	3.2682	---	---	This probe set was annotated using the Accession mapped clusters based pipeline to a UniGene identifier using 2 transcripts. // false // Accession mapped clusters // E	BX926969,CF789814
Ssc.7577.1.A1_at	3.2674	---	---	This probe set was annotated using the Accession mapped clusters based pipeline to a UniGene identifier using 1 transcripts. // false // Accession mapped clusters // E	BQ599326
Ssc.6221.3.S1_at	3.2668	---	---	This probe set was annotated using the Matching Probes based pipeline to a UniGene identifier using 1 transcripts. // false // Matching Probes // A	AK240036(11)
Ssc.29819.1.A1_at	3.2639	---	---	This probe set was annotated using the Accession mapped clusters based pipeline to a UniGene identifier using 2 transcripts. // false // Accession mapped clusters // E	CO946170,CO946759
Ssc.8486.1.A1_at	3.2633	---	---	This probe set was annotated using the Accession mapped clusters based pipeline to a UniGene identifier using 1 transcripts. // false // Accession mapped clusters // E	BF703105
Ssc.21138.1.S1_at	3.262	HUS1 checkpoint homolog (S. pombe)	HUS1	This probe set was annotated using the Matching Probes based pipeline to a Entrez Gene identifier using 2 transcripts. // false // Matching Probes // A	FJ211196(11),NM_001136511(11)
Ssc.29609.2.A1_at	3.2523	---	---	This probe set was annotated using the Design Representative Id based pipeline to a GenBank identifier using 1 transcripts. // false // Design Representative Id // R	CF359628
Ssc.17387.1.A1_at	3.2474	---	---	This probe set was annotated using the Accession mapped clusters based pipeline to a UniGene identifier using 2 transcripts. // false // Accession mapped clusters // E	CD572044,CO948677
Ssc.27276.1.A1_at	3.2389	---	---	This probe set was annotated using the Accession mapped clusters based pipeline to a UniGene identifier using 3 transcripts. // false // Accession mapped clusters // E	CK455511,CN153125,CN155235
Ssc.9527.1.S1_at	3.2339	---	---	This probe set was annotated using the Accession mapped clusters based pipeline to a UniGene identifier using 8 transcripts. // false // Accession mapped clusters // E	AJ680378,AJ680623,AJ684238,AJ684714,BF710775,BX669569,BX669570,CN164562
Ssc.25400.1.S1_at	3.2323	---	---	This probe set was annotated using the Accession mapped clusters based pipeline to a UniGene identifier using 11 transcripts. // false // Accession mapped clusters // E	AW430741,BI337931,BX916134,BX917735,BX918751,BX922820,BX926671,CN154025,CN156142,CO942378,CO992552
Ssc.24636.1.A1_at	3.2249	---	---	This probe set was annotated using the Accession mapped clusters based pipeline to a UniGene identifier using 1 transcripts. // false // Accession mapped clusters // E	CK461729
Ssc.13392.1.A1_at	3.2247	---	---	This probe set was annotated using the Accession mapped clusters based pipeline to a UniGene identifier using 1 transcripts. // false // Accession mapped clusters // E	BI405076
Ssc.13668.1.A1_a_at	3.2188	Ubiquitin carboxyl-terminal esterase L3 (ubiquitin thiolesterase)	UCHL3	This probe set was annotated using the Accession mapped clusters based pipeline to a UniGene identifier using 9 transcripts. // false // Accession mapped clusters // E	AJ658125,AJ659580,AU059765,BF712125,BI400080,BM190272,BQ598624,BQ603110,BX924405
Ssc.1913.1.A1_at	3.2178	slowmo homolog 2 (Drosophila)	CH242-247L10.6	This probe set was annotated using the Matching Probes based pipeline to a Entrez Gene identifier using 1 transcripts. // false // Matching Probes // A	NM_001113697(11)
Ssc.23516.2.S1_at	3.2103	similar to DNA-binding protein SATB1 (Special AT-rich sequence-binding protein 1)	LOC100155111	This probe set was annotated using the Matching Probes based pipeline to a Entrez Gene identifier using 1 transcripts. // false // Matching Probes // A	XM_001925504(11)
Ssc.29052.1.S1_at	3.2061	---	---	This probe set was annotated using the Accession mapped clusters based pipeline to a UniGene identifier using 6 transcripts. // false // Accession mapped clusters // E	AJ660067,BX917146,BX917148,BX922367,CK457560,CK459296
Ssc.14500.1.S1_at	3.1969	nuclear receptor subfamily 0, group B, member 1	NR0B1	This probe set was annotated using the Matching Probes based pipeline to a Entrez Gene identifier using 3 transcripts. // false // Matching Probes // A	AF035816(11),NM_214387(11),U82466(11)
Ssc.10608.2.A1_at	3.1937	---	---	This probe set was annotated using the Accession mapped clusters based pipeline to a UniGene identifier using 5 transcripts. // false // Accession mapped clusters // E	BQ597371,CF364140,CF365538,CK460392,CK461094
Ssc.9128.1.A1_at	3.1914	similar to F-box only protein 9 (Cross-immune reaction antigen 1) (Renal carcinoma antigen NY-REN-57)	LOC100152568	This probe set was annotated using the Matching Probes based pipeline to a Entrez Gene identifier using 1 transcripts. // false // Matching Probes // A	XM_001927473(11)
Ssc.27578.1.S1_at	3.1889	Similar to male germ cell-associated kinase	LOC100155401	This probe set was annotated using the Accession mapped clusters based pipeline to a UniGene identifier using 4 transcripts. // false // Accession mapped clusters // E	BF075355,BF075357,CN161663,CN163051
Ssc.21181.1.A1_at	3.1741	similar to GRINL1A combined protein Gcom13	LOC100154487	This probe set was annotated using the Matching Probes based pipeline to a Entrez Gene identifier using 2 transcripts. // false // Matching Probes // A	AK231636(11),XR_045573(11)
Ssc.16126.1.S1_at	3.1703	Na,K-ATPase alpha 2 subunit	LOC396828	This probe set was annotated using the Matching Probes based pipeline to a Entrez Gene identifier using 1 transcripts. // false // Matching Probes // A	XM_001929031(11)
Ssc.26278.1.S1_at	3.17	---	---	This probe set was annotated using the Accession mapped clusters based pipeline to a UniGene identifier using 9 transcripts. // false // Accession mapped clusters // E	AW668772,BF080800,BG610432,BG833837,BI360650,BI360656,BP454136,BX915653,CN026510
Ssc.1093.1.A1_at	3.1656	---	---	This probe set was annotated using the Accession mapped clusters based pipeline to a UniGene identifier using 4 transcripts. // false // Accession mapped clusters // E	BQ597478,BX675389,CN027965,CO994257
Ssc.2132.1.S1_a_at	3.163	similar to ribosomal protein S6 kinase, 90kDa, polypeptide 5	LOC100152046	This probe set was annotated using the Matching Probes based pipeline to a Entrez Gene identifier using 1 transcripts. // false // Matching Probes // A	XM_001926231(10)
Ssc.13174.1.A1_at	3.1584	---	---	This probe set was annotated using the Accession mapped clusters based pipeline to a UniGene identifier using 1 transcripts. // false // Accession mapped clusters // E	BQ604660
Ssc.5204.1.S1_at	3.1582	---	---	This probe set was annotated using the Accession mapped clusters based pipeline to a UniGene identifier using 13 transcripts. // false // Accession mapped clusters // E	BE032392,BF079639,BF191637,BG834149,CA778618,CB475019,CK457358,CK459109,CK463069,CK463412,CN028006,CN028031,CO994945
Ssc.10326.1.A1_at	3.1499	---	---	This probe set was annotated using the Accession mapped clusters based pipeline to a UniGene identifier using 1 transcripts. // false // Accession mapped clusters // E	BI400600
Ssc.13252.1.A1_at	3.1487	similar to FAST kinase domains 5	LOC100153459	This probe set was annotated using the Matching Probes based pipeline to a Entrez Gene identifier using 1 transcripts. // false // Matching Probes // A	XR_045450(11)
Ssc.29665.1.A1_at	3.1445	---	---	This probe set was annotated using the Accession mapped clusters based pipeline to a UniGene identifier using 1 transcripts. // false // Accession mapped clusters // E	CO942869
Ssc.26748.1.A1_at	3.1379	---	---	This probe set was annotated using the Accession mapped clusters based pipeline to a UniGene identifier using 5 transcripts. // false // Accession mapped clusters // E	BI244898,BI327421,CN159463,CO938752,CO946683
Ssc.25534.1.S1_at	3.1363	Similar to McKusick-Kaufman/Bardet-Biedl syndromes putative chaperonin	LOC100157552	This probe set was annotated using the Accession mapped clusters based pipeline to a UniGene identifier using 4 transcripts. // false // Accession mapped clusters // E	BF193085,BI342203,BI360876,BX918228
Ssc.28632.3.A1_at	3.1317	similar to membrane bound O-acyltransferase domain containing 1	LOC100152017	This probe set was annotated using the Matching Probes based pipeline to a Entrez Gene identifier using 1 transcripts. // false // Matching Probes // A	XM_001928343(11)
Ssc.29740.1.A1_at	3.131	---	---	This probe set was annotated using the Accession mapped clusters based pipeline to a UniGene identifier using 1 transcripts. // false // Accession mapped clusters // E	CO944485
Ssc.30506.1.A1_at	3.1255	---	---	This probe set was annotated using the Accession mapped clusters based pipeline to a UniGene identifier using 2 transcripts. // false // Accession mapped clusters // E	CO953903,CO992869
Ssc.272.1.S1_a_at	3.1221	CD55 molecule, decay accelerating factor for complement (Cromer blood group)	CD55	This probe set was annotated using the Matching Probes based pipeline to a Entrez Gene identifier using 4 transcripts. // false // Matching Probes // A	AF228059(11),AF228060(11),AF228061(11),NM_213815(11)
Ssc.12874.1.A1_at	3.1212	---	---	This probe set was annotated using the Accession mapped clusters based pipeline to a UniGene identifier using 8 transcripts. // false // Accession mapped clusters // E	BI404010,CF788796,CF789414,CF795728,CK449856,CN158535,CN160455,CN166417
Ssc.11670.1.A1_at	3.1152	---	---	This probe set was annotated using the Accession mapped clusters based pipeline to a UniGene identifier using 10 transcripts. // false // Accession mapped clusters // E	AJ651492,AJ652024,AJ652420,AJ654077,AJ656044,AJ658637,BI183233,BI183482,BI185373,BI185586
Ssc.27881.1.S1_at	3.1146	hyaluronan synthase 3	HAS3	This probe set was annotated using the Matching Probes based pipeline to a Entrez Gene identifier using 2 transcripts. // false // Matching Probes // A	AB159675(11),NM_001001268(11)
Ssc.6930.1.A1_at	3.1143	similar to furry homolog /// similar to furry homolog	LOC100155799 /// LOC100157403	This probe set was annotated using the Matching Probes based pipeline to a Entrez Gene identifier using 2 transcripts. // true // Matching Probes // A	XM_001928058(11),XM_001928086(11)
Ssc.30766.1.A1_at	3.1115	---	---	This probe set was annotated using the Accession mapped clusters based pipeline to a UniGene identifier using 2 transcripts. // false // Accession mapped clusters // E	CF789340,CO951016
Ssc.22396.1.A1_at	3.0996	---	---	This probe set was annotated using the Accession mapped clusters based pipeline to a UniGene identifier using 2 transcripts. // false // Accession mapped clusters // E	CF792632,CO989514
Ssc.13022.1.A1_at	3.0986	---	---	This probe set was annotated using the Accession mapped clusters based pipeline to a UniGene identifier using 1 transcripts. // false // Accession mapped clusters // E	BQ603782
Ssc.9301.1.A1_at	3.098	---	---	This probe set was annotated using the Matching Probes based pipeline to a UniGene identifier using 1 transcripts. // false // Matching Probes // A	AK230791(11)
Ssc.21040.1.S1_at	3.0937	similar to FAST kinase domains 5	LOC100153459	This probe set was annotated using the Matching Probes based pipeline to a Entrez Gene identifier using 1 transcripts. // false // Matching Probes // A	XR_045450(11)
Ssc.24194.1.S1_a_at	3.0928	---	---	This probe set was annotated using the Matching Probes based pipeline to a UniGene identifier using 1 transcripts. // false // Matching Probes // A	AK231968(11)
Ssc.10004.1.A1_at	3.0892	---	---	This probe set was annotated using the Accession mapped clusters based pipeline to a UniGene identifier using 2 transcripts. // false // Accession mapped clusters // E	BI399575,BP454946
Ssc.10460.2.S1_at	3.0864	B-factor, properdin	SBAB-707F1.11	This probe set was annotated using the Matching Probes based pipeline to a Entrez Gene identifier using 1 transcripts. // false // Matching Probes // A	NM_001101824(11)
Ssc.18440.1.S1_at	3.0849	similar to mitochondrial protein 18 kDa	LOC100157687	This probe set was annotated using the Matching Probes based pipeline to a Entrez Gene identifier using 1 transcripts. // false // Matching Probes // A	XM_001929262(11)
Ssc.4004.1.A1_at	3.0808	---	---	This probe set was annotated using the Matching Probes based pipeline to a UniGene identifier using 1 transcripts. // false // Matching Probes // A	AK240453(10)
Ssc.27527.1.S1_at	3.0794	---	---	This probe set was annotated using the Accession mapped clusters based pipeline to a UniGene identifier using 2 transcripts. // false // Accession mapped clusters // E	CN165418,CN165779
Ssc.24512.1.S1_at	3.0719	---	---	This probe set was annotated using the Accession mapped clusters based pipeline to a UniGene identifier using 4 transcripts. // false // Accession mapped clusters // E	BX921106,CA779145,CK457681,CK458753
Ssc.5478.1.S1_at	3.0716	---	---	This probe set was annotated using the Accession mapped clusters based pipeline to a UniGene identifier using 8 transcripts. // false // Accession mapped clusters // E	BF192899,BF192900,BF712611,BX674284,CF363993,CF791955,CK452179,CK453234
Ssc.8038.3.S1_at	3.0691	---	---	This probe set was annotated using the Accession mapped clusters based pipeline to a UniGene identifier using 5 transcripts. // false // Accession mapped clusters // E	BG834703,BG834704,BG835295,CK460252,CK460955
Ssc.22119.1.S1_at	3.057	mitogen-activated protein kinase 9	MAPK9	This probe set was annotated using the Accession mapped clusters based pipeline to a Entrez Gene identifier using 1 transcripts. // false // Accession mapped clusters // E	AJ583708
Ssc.17915.1.A1_at	3.0502	---	---	This probe set was annotated using the Accession mapped clusters based pipeline to a UniGene identifier using 1 transcripts. // false // Accession mapped clusters // E	CF176147
Ssc.26370.1.S1_at	3.049	Similar to small nuclear RNA activating complex, polypeptide 3, 50kDa	LOC100156802	This probe set was annotated using the Accession mapped clusters based pipeline to a UniGene identifier using 2 transcripts. // false // Accession mapped clusters // E	CN164514,CN164868
Ssc.21666.1.S1_at	3.0484	similar to Group XIIB secretory phospholipase A2-like protein precursor (Group XIII secretory phospholipase A2-like protein) (GXIII sPLA2-like) (sPLA2-GXIIB) (GXIIB)	LOC100152597	This probe set was annotated using the Matching Probes based pipeline to a Entrez Gene identifier using 1 transcripts. // false // Matching Probes // A	XM_001927007(10)
Ssc.27878.1.S1_at	3.0436	---	---	This probe set was annotated using the Matching Probes based pipeline to a UniGene identifier using 1 transcripts. // false // Matching Probes // A	AK235541(10)
Ssc.4271.1.S1_at	3.0364	---	---	This probe set was annotated using the Accession mapped clusters based pipeline to a UniGene identifier using 12 transcripts. // false // Accession mapped clusters // E	AJ681063,BF710221,BG835142,BI404673,BP160946,BP450385,BP459304,BP462105,BX671197,BX673039,CB287270,CK462444
Ssc.13414.1.A1_at	3.0273	---	---	This probe set was annotated using the Accession mapped clusters based pipeline to a UniGene identifier using 1 transcripts. // false // Accession mapped clusters // E	BI405191
Ssc.1086.1.A1_at	3.0269	---	---	This probe set was annotated using the Accession mapped clusters based pipeline to a UniGene identifier using 1 transcripts. // false // Accession mapped clusters // E	BQ603941
Ssc.21547.2.S1_at	3.0265	---	---	This probe set was annotated using the Matching Probes based pipeline to a UniGene identifier using 1 transcripts. // false // Matching Probes // A	AK231685(9)
Ssc.7198.1.A1_at	3.0263	---	---	This probe set was annotated using the Accession mapped clusters based pipeline to a UniGene identifier using 10 transcripts. // false // Accession mapped clusters // E	BQ598174,CB476107,CF790705,CF793562,CK460233,CN162090,CN163471,CN164975,CO992046,CO992123
Ssc.19527.1.S1_at	3.025	---	---	This probe set was annotated using the Matching Probes based pipeline to a UniGene identifier using 1 transcripts. // false // Matching Probes // A	AK232293(11)
Ssc.16042.1.S1_at	3.0216	Wilms tumor 1	WT1	This probe set was annotated using the Matching Probes based pipeline to a Entrez Gene identifier using 2 transcripts. // false // Matching Probes // A	AB010969(11),NM_001001264(11)
Ssc.27321.1.S1_at	3.0208	---	---	This probe set was annotated using the Accession mapped clusters based pipeline to a UniGene identifier using 9 transcripts. // false // Accession mapped clusters // E	BE232999,BE233005,BF194683,BX915259,BX919423,BX921894,BX925965,CN154689,CN156794
Ssc.18674.1.A1_at	3.0189	---	---	This probe set was annotated using the Accession mapped clusters based pipeline to a UniGene identifier using 2 transcripts. // false // Accession mapped clusters // E	CF360615,CF792089
Ssc.8143.3.S1_at	3.0178	---	---	This probe set was annotated using the Accession mapped clusters based pipeline to a UniGene identifier using 2 transcripts. // false // Accession mapped clusters // E	BP166082,CF793508
Ssc.25069.1.S1_at	3.0173	---	---	This probe set was annotated using the Accession mapped clusters based pipeline to a UniGene identifier using 6 transcripts. // false // Accession mapped clusters // E	AW786486,BI326969,CK460635,CK461332,CN153765,CN155882
Ssc.1914.1.S1_at	3.016	---	---	This probe set was annotated using the Accession mapped clusters based pipeline to a UniGene identifier using 15 transcripts. // false // Accession mapped clusters // E	AW312906,AW435633,AW435768,BX917330,CA780455,CD572831,CF792651,CF792721,CF794014,CF794086,CK450854,CK452045,CK453097,CN154167,CN156275
Ssc.7156.1.A1_at	3.0138	---	---	This probe set was annotated using the Accession mapped clusters based pipeline to a UniGene identifier using 1 transcripts. // false // Accession mapped clusters // E	BF702724
Ssc.3960.1.S1_at	3.0104	---	---	This probe set was annotated using the Accession mapped clusters based pipeline to a UniGene identifier using 6 transcripts. // false // Accession mapped clusters // E	BG609673,BG609685,BQ597381,CN070392,CN070393,CO989517
Ssc.12129.1.A1_at	3.0091	similar to Gamma-adducin (Adducin-like protein 70)	LOC100155574	This probe set was annotated using the Matching Probes based pipeline to a Entrez Gene identifier using 3 transcripts. // false // Matching Probes // A	AK232103(11),XM_001924738(11),XM_001924773(11)
Ssc.3994.2.S1_at	3.0073	---	---	This probe set was annotated using the Matching Probes based pipeline to a UniGene identifier using 1 transcripts. // false // Matching Probes // A	AK239885(11)
Ssc.8154.1.A1_at	3.0051	---	---	This probe set was annotated using the Accession mapped clusters based pipeline to a UniGene identifier using 1 transcripts. // false // Accession mapped clusters // E	BQ601068
Ssc.15492.1.S1_at	3.0043	---	---	This probe set was annotated using the Accession mapped clusters based pipeline to a UniGene identifier using 2 transcripts. // false // Accession mapped clusters // E	CA780257,CF365029
Ssc.24924.1.S1_at	2.9978	---	---	This probe set was annotated using the Accession mapped clusters based pipeline to a UniGene identifier using 5 transcripts. // false // Accession mapped clusters // E	AW656702,BE231642,BE232091,CK462942,CK463266
Ssc.20419.1.S1_at	2.9874	---	---	This probe set was annotated using the Accession mapped clusters based pipeline to a UniGene identifier using 4 transcripts. // false // Accession mapped clusters // E	BM658801,BM659198,BX675782,BX917576
Ssc.16097.1.S1_at	2.9843	solute carrier family 23 (nucleobase transporters), member 1	SLC23A1	This probe set was annotated using the Matching Probes based pipeline to a Entrez Gene identifier using 2 transcripts. // false // Matching Probes // A	AF058320(9),NM_214178(9)
Ssc.26985.1.S1_at	2.984	---	---	This probe set was annotated using the Accession mapped clusters based pipeline to a UniGene identifier using 2 transcripts. // false // Accession mapped clusters // E	CN164453,CN164810
Ssc.31062.1.S1_at	2.983	---	---	This probe set was annotated using the Accession mapped clusters based pipeline to a UniGene identifier using 5 transcripts. // false // Accession mapped clusters // E	AJ663560,AW785361,CK451803,CK452853,CO988892
Ssc.20785.1.A1_at	2.9805	---	---	This probe set was annotated using the Matching Probes based pipeline to a UniGene identifier using 1 transcripts. // false // Matching Probes // A	AK233024(9)
Ssc.30467.1.A1_at	2.9787	similar to elongation of very long chain fatty acids-like 2 /// similar to elongation of very long chain fatty acids-like 2	LOC100152946 /// LOC100153368	This probe set was annotated using the Matching Probes based pipeline to a Entrez Gene identifier using 2 transcripts. // true // Matching Probes // A	XM_001924708(11),XM_001924841(11)
Ssc.3734.3.A1_at	2.9779	---	---	This probe set was annotated using the Accession mapped clusters based pipeline to a UniGene identifier using 2 transcripts. // false // Accession mapped clusters // E	CF178842,CF178860
Ssc.1008.1.A1_at	2.9758	---	---	This probe set was annotated using the Matching Probes based pipeline to a UniGene identifier using 1 transcripts. // false // Matching Probes // A	AK232419(10)
Ssc.31183.1.S1_at	2.9748	---	---	This probe set was annotated using the Accession mapped clusters based pipeline to a UniGene identifier using 7 transcripts. // false // Accession mapped clusters // E	AW313840,AW315204,CF795976,CK450103,CK454463,CO940939,CO941372
Ssc.14083.1.A1_at	2.9714	---	---	This probe set was annotated using the Accession mapped clusters based pipeline to a UniGene identifier using 1 transcripts. // false // Accession mapped clusters // E	BQ600052
Ssc.12863.1.S1_at	2.971	---	---	This probe set was annotated using the Accession mapped clusters based pipeline to a UniGene identifier using 5 transcripts. // false // Accession mapped clusters // E	AJ685031,BI403961,CF364664,CK450387,CK451433
Ssc.22996.1.A1_at	2.9697	---	---	This probe set was annotated using the Accession mapped clusters based pipeline to a UniGene identifier using 3 transcripts. // false // Accession mapped clusters // E	BX672375,BX672376,CN164069
Ssc.18274.1.S1_at	2.9692	---	---	This probe set was annotated using the Accession mapped clusters based pipeline to a UniGene identifier using 5 transcripts. // false // Accession mapped clusters // E	BI347021,BX918447,BX922350,BX923004,CF179398
Ssc.17203.3.S1_at	2.9672	similar to Cathepsin S	LOC100153090	This probe set was annotated using the Matching Probes based pipeline to a Entrez Gene identifier using 2 transcripts. // false // Matching Probes // A	AK230540(10),XM_001929671(11)
Ssc.17276.2.S1_at	2.9579	similar to tRNA methyltransferase 6	LOC100155529	This probe set was annotated using the Matching Probes based pipeline to a Entrez Gene identifier using 2 transcripts. // false // Matching Probes // A	AK236259(9),XM_001927396(11)
Ssc.24035.2.A1_at	2.9579	similar to Eukaryotic translation initiation factor 2C, 2	LOC100157671	This probe set was annotated using the Matching Probes based pipeline to a Entrez Gene identifier using 1 transcripts. // false // Matching Probes // A	XM_001925985(11)
Ssc.5530.2.S1_at	2.9557	Protein tyrosine phosphatase, non-receptor type 6	PTPN6	This probe set was annotated using the Accession mapped clusters based pipeline to a UniGene identifier using 21 transcripts. // false // Accession mapped clusters // E	AW346526,AW435831,AW436286,AW480173,BF188990,BF441277,BI186557,BI244604,BI304650,BI336444,BI337333,BI340078,BI403437,BP159128,CB286086,CF792697,CF794062,CK465377,CK467478,CN069917,CN069918
Ssc.30202.1.A1_a_at	2.9552	---	---	This probe set was annotated using the Design Representative Id based pipeline to a GenBank identifier using 1 transcripts. // false // Design Representative Id // R	CK450895
Ssc.13699.1.A1_at	2.9486	---	---	This probe set was annotated using the Accession mapped clusters based pipeline to a UniGene identifier using 2 transcripts. // false // Accession mapped clusters // E	BX667342,CO938196
Ssc.12998.1.A1_at	2.9481	---	---	This probe set was annotated using the Accession mapped clusters based pipeline to a UniGene identifier using 1 transcripts. // false // Accession mapped clusters // E	BI404514
Ssc.22022.1.A1_at	2.9428	similar to amine oxidase (flavin containing) domain 1	LOC100158047	This probe set was annotated using the Matching Probes based pipeline to a Entrez Gene identifier using 1 transcripts. // false // Matching Probes // A	XM_001927844(11)
Ssc.13911.1.S1_at	2.9421	---	---	This probe set was annotated using the Accession mapped clusters based pipeline to a UniGene identifier using 7 transcripts. // false // Accession mapped clusters // E	BG835169,BG835190,BI304933,BX917162,BX924743,CF177636,CF179571
Ssc.24035.1.S1_at	2.9416	similar to Eukaryotic translation initiation factor 2C, 2	LOC100157671	This probe set was annotated using the Matching Probes based pipeline to a Entrez Gene identifier using 1 transcripts. // false // Matching Probes // A	XM_001925985(11)
Ssc.1414.1.A1_a_at	2.9384	nuclear receptor coactivator 1	NCOA1	This probe set was annotated using the Matching Probes based pipeline to a Entrez Gene identifier using 4 transcripts. // false // Matching Probes // A	DQ078269(11),EU346670(11),EU346671(11),NM_001025228(11)
Ssc.23503.1.S1_at	2.9363	myeloid differentiation primary response gene (88)	MYD88	This probe set was annotated using the Matching Probes based pipeline to a Entrez Gene identifier using 4 transcripts. // false // Matching Probes // A	AB292176(9),AY435217(11),EF198416(9),NM_001099923(9)
Ssc.19761.1.S1_at	2.935	---	---	This probe set was annotated using the Accession mapped clusters based pipeline to a UniGene identifier using 3 transcripts. // false // Accession mapped clusters // E	BX675264,CK457964,CK459012
Ssc.7573.1.A1_at	2.9342	---	---	This probe set was annotated using the Accession mapped clusters based pipeline to a UniGene identifier using 1 transcripts. // false // Accession mapped clusters // E	BQ599312
Ssc.11174.1.S1_at	2.9333	---	---	This probe set was annotated using the Accession mapped clusters based pipeline to a UniGene identifier using 5 transcripts. // false // Accession mapped clusters // E	AW360054,AW431542,BI244956,BM659839,BX922414
Ssc.5376.1.A1_at	2.9332	CD247 molecule	CD247	This probe set was annotated using the Matching Probes based pipeline to a Entrez Gene identifier using 2 transcripts. // false // Matching Probes // A	AK238603(9),NM_214155(11)
Ssc.15916.1.S1_at	2.9291	outwardly rectifying chloride channel	CLC-5	This probe set was annotated using the Accession mapped clusters based pipeline to a Entrez Gene identifier using 2 transcripts. // false // Accession mapped clusters // E	AF274055,NM_214139
Ssc.31013.2.S1_at	2.9269	---	---	This probe set was annotated using the Accession mapped clusters based pipeline to a UniGene identifier using 6 transcripts. // false // Accession mapped clusters // E	AJ668937,AW347467,BF080626,BF190097,BI337968,CF179477
Ssc.9999.1.A1_at	2.9255	---	---	This probe set was annotated using the Accession mapped clusters based pipeline to a UniGene identifier using 1 transcripts. // false // Accession mapped clusters // E	BI399564
Ssc.10796.1.A1_at	2.9245	---	---	This probe set was annotated using the Matching Probes based pipeline to a UniGene identifier using 1 transcripts. // false // Matching Probes // A	AK238274(9)
Ssc.29195.1.S1_at	2.9229	---	---	This probe set was annotated using the Accession mapped clusters based pipeline to a UniGene identifier using 7 transcripts. // false // Accession mapped clusters // E	AJ653791,AJ684699,CK454948,CO947073,CO951709,CO954107,CO990091
Ssc.20491.2.S1_at	2.9215	---	---	This probe set was annotated using the Matching Probes based pipeline to a UniGene identifier using 1 transcripts. // false // Matching Probes // A	AK240104(11)
Ssc.27365.2.S1_at	2.9211	---	---	This probe set was annotated using the Accession mapped clusters based pipeline to a UniGene identifier using 2 transcripts. // false // Accession mapped clusters // E	CN154561,CN156667
Ssc.6221.1.S1_at	2.9211	---	---	This probe set was annotated using the Matching Probes based pipeline to a UniGene identifier using 1 transcripts. // false // Matching Probes // A	AK240036(11)
Ssc.16056.1.S1_at	2.9207	glycerol-3-phosphate dehydrogenase	MGPD	This probe set was annotated using the Accession mapped clusters based pipeline to a Entrez Gene identifier using 2 transcripts. // false // Accession mapped clusters // E	AF141957,U97255
Ssc.24194.2.S1_a_at	2.9194	---	---	This probe set was annotated using the Matching Probes based pipeline to a UniGene identifier using 2 transcripts. // false // Matching Probes // A	AK231968(11),AK233648(11)
Ssc.26028.1.S1_at	2.909	similar to Paraneoplastic antigen Ma1 (Neuron- and testis-specific protein 1) (37 kDa neuronal protein)	LOC100154070	This probe set was annotated using the Matching Probes based pipeline to a Entrez Gene identifier using 1 transcripts. // false // Matching Probes // A	XM_001928961(11)
Ssc.24468.1.A1_at	2.9084	---	---	This probe set was annotated using the Design Representative Id based pipeline to a GenBank identifier using 1 transcripts. // false // Design Representative Id // R	CK457493
Ssc.14190.1.A1_at	2.9078	---	---	This probe set was annotated using the Accession mapped clusters based pipeline to a UniGene identifier using 2 transcripts. // false // Accession mapped clusters // E	BQ600716,CO937864
Ssc.20491.1.A1_at	2.9067	---	---	This probe set was annotated using the Accession mapped clusters based pipeline to a UniGene identifier using 8 transcripts. // false // Accession mapped clusters // E	AW670662,BF193610,BF712324,BX670092,BX675559,CN158264,CN160190,CO948960
Ssc.18121.1.A1_at	2.9067	---	---	This probe set was annotated using the Accession mapped clusters based pipeline to a UniGene identifier using 1 transcripts. // false // Accession mapped clusters // E	CF180088
Ssc.30639.1.S1_at	2.9064	---	---	This probe set was annotated using the Accession mapped clusters based pipeline to a UniGene identifier using 3 transcripts. // false // Accession mapped clusters // E	AW479966,BE012747,CO939494
Ssc.11541.1.A1_at	2.9033	---	---	This probe set was annotated using the Accession mapped clusters based pipeline to a UniGene identifier using 2 transcripts. // false // Accession mapped clusters // E	BI183516,CF359177
Ssc.5179.1.A1_at	2.9025	---	---	This probe set was annotated using the Accession mapped clusters based pipeline to a UniGene identifier using 10 transcripts. // false // Accession mapped clusters // E	BF078557,BF709987,BI404067,CF790751,CK465528,CK467634,CN154507,CN156613,CO946719,CO954682
Ssc.26463.1.S1_at	2.8998	Kruppel-like factor 15	KLF15	This probe set was annotated using the Accession mapped clusters based pipeline to a UniGene identifier using 3 transcripts. // false // Accession mapped clusters // E	AW354838,BG733331,CN069680
Ssc.19011.1.S1_at	2.8975	---	---	This probe set was annotated using the Accession mapped clusters based pipeline to a UniGene identifier using 5 transcripts. // false // Accession mapped clusters // E	AJ681816,AJ683070,AW785988,CF367789,CF787184
Ssc.10608.1.S1_at	2.8967	---	---	This probe set was annotated using the Accession mapped clusters based pipeline to a UniGene identifier using 3 transcripts. // false // Accession mapped clusters // E	BX918760,BX919883,CO942629
Ssc.2690.1.S1_at	2.8957	---	---	This probe set was annotated using the Accession mapped clusters based pipeline to a UniGene identifier using 9 transcripts. // false // Accession mapped clusters // E	AJ666829,AJ683141,AJ686270,BE013677,BI399662,CK456869,CK458290,CK466092,CK468195
Ssc.3762.1.A1_at	2.8868	---	---	This probe set was annotated using the Matching Probes based pipeline to a UniGene identifier using 1 transcripts. // false // Matching Probes // A	AY609970(11)
Ssc.30592.1.S1_at	2.8859	similar to protein phosphatase 3, catalytic subunit, gamma	LOC100158082	This probe set was annotated using the Matching Probes based pipeline to a Entrez Gene identifier using 1 transcripts. // false // Matching Probes // A	XM_001928163(11)
Ssc.8710.1.A1_at	2.8789	---	---	This probe set was annotated using the Accession mapped clusters based pipeline to a UniGene identifier using 1 transcripts. // false // Accession mapped clusters // E	BF704230
Ssc.2697.1.S1_at	2.8787	---	---	This probe set was annotated using the Matching Probes based pipeline to a UniGene identifier using 1 transcripts. // false // Matching Probes // A	AK231968(11)
Ssc.12767.1.A1_at	2.8775	phosphatidylinositol transfer protein, cytoplasmic 1	PITPNC1	This probe set was annotated using the Matching Probes based pipeline to a Entrez Gene identifier using 2 transcripts. // false // Matching Probes // A	FJ458422(11),NM_001143722(11)
Ssc.5554.1.S1_at	2.8771	cytochrome b5 type B (outer mitochondrial membrane)	CYB5B	This probe set was annotated using the Matching Probes based pipeline to a Entrez Gene identifier using 1 transcripts. // false // Matching Probes // A	NM_001159592(11)
Ssc.3231.1.S1_at	2.8757	---	---	This probe set was annotated using the Accession mapped clusters based pipeline to a UniGene identifier using 7 transcripts. // false // Accession mapped clusters // E	AW431060,BE234231,BG608610,BI184631,BQ598001,BX674333,CF794293
Ssc.24390.2.S1_at	2.8738	---	---	This probe set was annotated using the Accession mapped clusters based pipeline to a UniGene identifier using 3 transcripts. // false // Accession mapped clusters // E	AJ668563,BI343112,BI343129
Ssc.28316.1.S1_at	2.8736	---	---	This probe set was annotated using the Accession mapped clusters based pipeline to a UniGene identifier using 2 transcripts. // false // Accession mapped clusters // E	BX923234,CN031315
Ssc.6939.1.A1_at	2.8696	---	---	This probe set was annotated using the Accession mapped clusters based pipeline to a UniGene identifier using 1 transcripts. // false // Accession mapped clusters // E	BF703345
Ssc.22652.1.S1_at	2.8627	---	---	This probe set was annotated using the Accession mapped clusters based pipeline to a UniGene identifier using 3 transcripts. // false // Accession mapped clusters // E	AJ652835,BX666473,BX666474
Ssc.9422.1.A1_at	2.8626	---	---	This probe set was annotated using the Accession mapped clusters based pipeline to a UniGene identifier using 1 transcripts. // false // Accession mapped clusters // E	BF710499
Ssc.12252.1.A1_at	2.8623	---	---	This probe set was annotated using the Accession mapped clusters based pipeline to a UniGene identifier using 1 transcripts. // false // Accession mapped clusters // E	BI401518
Ssc.15804.1.S1_at	2.8611	high-affinity copper uptake protein	CTR1	This probe set was annotated using the Matching Probes based pipeline to a Entrez Gene identifier using 2 transcripts. // false // Matching Probes // A	AF320815(11),NM_214100(11)
Ssc.8609.1.A1_at	2.8541	similar to programmed cell death 4	LOC100157112	This probe set was annotated using the Matching Probes based pipeline to a Entrez Gene identifier using 1 transcripts. // false // Matching Probes // A	XM_001927049(11)
Ssc.26925.1.S1_at	2.8522	---	---	This probe set was annotated using the Accession mapped clusters based pipeline to a UniGene identifier using 5 transcripts. // false // Accession mapped clusters // E	AJ656322,AJ658585,AJ660034,CN161867,CN163250
Ssc.2102.1.S1_at	2.8495	---	---	This probe set was annotated using the Accession mapped clusters based pipeline to a UniGene identifier using 3 transcripts. // false // Accession mapped clusters // E	AW657452,BF712221,BX676505
Ssc.9406.2.S1_at	2.8428	similar to Lysophospholipase I	LOC100152491	This probe set was annotated using the Matching Probes based pipeline to a Entrez Gene identifier using 1 transcripts. // false // Matching Probes // A	AK237606(10)
Ssc.10226.1.A2_at	2.8423	Ras homolog gene family, member B	RHOB	This probe set was annotated using the Accession mapped clusters based pipeline to a UniGene identifier using 81 transcripts. // false // Accession mapped clusters // E	AJ653465,AJ665940,AJ681234,AU296490,AW312284,AW312925,BE014731,BF080576,BF708733,BF709119,BF709371,BF709582,BF709985,BF710214,BF710326,BF710933,BF710991,BF711216,BI181376,BI182611,BI182751,BI183907,BI184492,BI185242,BI245063,BI305011,BI340442,BI398576,BI398580,BI398780,BI398988,BI399163,BI399188,BI399300,BI399458,BI399556,BI399880,BI399950,BI400052,BI400262,BI400276,BI400384,BI400393,BI400409,BI4…
Ssc.2102.2.S1_at	2.8415	---	---	This probe set was annotated using the Accession mapped clusters based pipeline to a UniGene identifier using 6 transcripts. // false // Accession mapped clusters // E	AW360056,AW436859,BF077450,BF440929,BI346574,BP164892
Ssc.11096.1.S1_at	2.8398	3-oxoacid CoA transferase 1	OXCT1	This probe set was annotated using the Matching Probes based pipeline to a Entrez Gene identifier using 2 transcripts. // false // Matching Probes // A	M80534(11),NM_213938(11)
Ssc.18719.1.S1_at	2.8355	---	---	This probe set was annotated using the Accession mapped clusters based pipeline to a UniGene identifier using 3 transcripts. // false // Accession mapped clusters // E	AJ651357,CF360574,CN161517
Ssc.11362.1.A1_at	2.8332	---	---	This probe set was annotated using the Accession mapped clusters based pipeline to a UniGene identifier using 9 transcripts. // false // Accession mapped clusters // E	AJ652273,BI182027,BQ601021,CF361992,CF363287,CK465553,CK467660,CO944186,CO949632
Ssc.19359.1.A1_at	2.8328	---	---	This probe set was annotated using the Matching Probes based pipeline to a UniGene identifier using 1 transcripts. // false // Matching Probes // A	AK237801(11)
Ssc.12819.1.A1_at	2.8212	---	---	This probe set was annotated using the Accession mapped clusters based pipeline to a UniGene identifier using 1 transcripts. // false // Accession mapped clusters // E	BI403790
Ssc.3940.2.A1_at	2.8209	---	---	This probe set was annotated using the Accession mapped clusters based pipeline to a UniGene identifier using 1 transcripts. // false // Accession mapped clusters // E	BF710210
Ssc.1056.1.A1_at	2.8185	---	---	This probe set was annotated using the Accession mapped clusters based pipeline to a UniGene identifier using 10 transcripts. // false // Accession mapped clusters // E	AU058650,BF712713,BF713117,BM659662,CO944364,CO944976,CO945501,CO951212,CO989309,CO994056
Ssc.28127.1.A1_at	2.8109	---	---	This probe set was annotated using the Accession mapped clusters based pipeline to a UniGene identifier using 1 transcripts. // false // Accession mapped clusters // E	CN031250
Ssc.13172.1.A1_at	2.8097	---	---	This probe set was annotated using the Accession mapped clusters based pipeline to a UniGene identifier using 1 transcripts. // false // Accession mapped clusters // E	BQ604646
Ssc.27628.1.A1_at	2.8062	---	---	This probe set was annotated using the Accession mapped clusters based pipeline to a UniGene identifier using 2 transcripts. // false // Accession mapped clusters // E	BG383911,CN165900
Ssc.7706.1.A1_at	2.8003	---	---	This probe set was annotated using the Accession mapped clusters based pipeline to a UniGene identifier using 1 transcripts. // false // Accession mapped clusters // E	BF711734
Ssc.7835.1.A1_at	2.7995	---	---	This probe set was annotated using the Accession mapped clusters based pipeline to a UniGene identifier using 1 transcripts. // false // Accession mapped clusters // E	BQ599560
Ssc.30643.1.A1_at	2.7943	---	---	This probe set was annotated using the Accession mapped clusters based pipeline to a UniGene identifier using 1 transcripts. // false // Accession mapped clusters // E	BE030878
Ssc.13318.1.A1_at	2.7943	---	---	This probe set was annotated using the Accession mapped clusters based pipeline to a UniGene identifier using 1 transcripts. // false // Accession mapped clusters // E	BI404597
Ssc.6657.1.A1_at	2.7904	---	---	This probe set was annotated using the Accession mapped clusters based pipeline to a UniGene identifier using 10 transcripts. // false // Accession mapped clusters // E	BF709693,BF713045,BF713105,BI118242,BM485125,BQ602149,BQ603423,CO941667,CO986234,CO989240
Ssc.23960.1.A1_at	2.7874	---	---	This probe set was annotated using the Accession mapped clusters based pipeline to a UniGene identifier using 4 transcripts. // false // Accession mapped clusters // E	AJ651575,CK452455,CK453519,CO938912
Ssc.761.2.S1_a_at	2.7841	neuron-derived orphan receptor-1 alfa	NOR-1	This probe set was annotated using the Matching Probes based pipeline to a Entrez Gene identifier using 2 transcripts. // false // Matching Probes // A	AJ011768(11),NM_214247(11)
Ssc.2555.1.S1_at	2.78	---	---	This probe set was annotated using the Accession mapped clusters based pipeline to a UniGene identifier using 26 transcripts. // false // Accession mapped clusters // E	AW415910,BE014201,BF079112,BF198421,BF198696,BI359864,BX914576,BX914929,BX916253,BX926678,CF364698,CF366118,CF791397,CK457280,CK458701,CN028605,CN028629,CN028707,CN028832,CN029012,CN029287,CN029420,CN029695,CN158300,CN160224,CO946367
Ssc.2873.1.S1_at	2.7798	---	---	This probe set was annotated using the Accession mapped clusters based pipeline to a UniGene identifier using 22 transcripts. // false // Accession mapped clusters // E	AW360254,AW360261,AW482725,BE032157,BG732555,BG732674,BI338180,BI339583,BX668510,BX676329,CF181036,CF181271,CF359591,CF364103,CF365501,CF795880,CK450006,CN157812,CN159750,CN166139,CN166440,CN166698
Ssc.29090.1.A1_at	2.7769	---	---	This probe set was annotated using the Accession mapped clusters based pipeline to a UniGene identifier using 3 transcripts. // false // Accession mapped clusters // E	AJ656119,BF079665,CO956681
Ssc.8143.2.A1_at	2.7737	---	---	This probe set was annotated using the Accession mapped clusters based pipeline to a UniGene identifier using 3 transcripts. // false // Accession mapped clusters // E	BQ604659,CF790695,CK452852
Ssc.31178.1.S1_at	2.7687	---	---	This probe set was annotated using the Accession mapped clusters based pipeline to a UniGene identifier using 7 transcripts. // false // Accession mapped clusters // E	AJ658281,AW486812,BE235481,BF190131,BF190134,CO988588,CO989119
Ssc.7141.1.A1_at	2.7687	---	---	This probe set was annotated using the Accession mapped clusters based pipeline to a UniGene identifier using 1 transcripts. // false // Accession mapped clusters // E	BF702664
Ssc.21096.1.S1_at	2.7669	---	---	This probe set was annotated using the Matching Probes based pipeline to a UniGene identifier using 1 transcripts. // false // Matching Probes // A	AK235420(11)
Ssc.16720.2.S1_a_at	2.7644	Similar to AP1B1	LOC100157709	This probe set was annotated using the Accession mapped clusters based pipeline to a UniGene identifier using 5 transcripts. // false // Accession mapped clusters // E	AW354203,BE013793,BP146137,BP439695,CK460501
Ssc.13709.1.S1_at	2.7633	similar to F-box protein 33	LOC100157705	This probe set was annotated using the Matching Probes based pipeline to a Entrez Gene identifier using 1 transcripts. // false // Matching Probes // A	XM_001926592(10)
Ssc.16649.2.S1_at	2.7603	---	---	This probe set was annotated using the Matching Probes based pipeline to a UniGene identifier using 1 transcripts. // false // Matching Probes // A	AK231350(11)
Ssc.13526.1.A1_at	2.7602	---	---	This probe set was annotated using the Accession mapped clusters based pipeline to a UniGene identifier using 4 transcripts. // false // Accession mapped clusters // E	AA063660,BQ602604,CO990539,CO990549
Ssc.29893.1.A1_at	2.7595	---	---	This probe set was annotated using the Accession mapped clusters based pipeline to a UniGene identifier using 2 transcripts. // false // Accession mapped clusters // E	CO938907,CO952862
Ssc.11901.1.S1_at	2.7588	---	---	This probe set was annotated using the Accession mapped clusters based pipeline to a UniGene identifier using 6 transcripts. // false // Accession mapped clusters // E	BI185753,BI186857,BX924848,CN156266,CN158611,CN160529
Ssc.27305.1.S1_at	2.7565	---	---	This probe set was annotated using the Accession mapped clusters based pipeline to a UniGene identifier using 18 transcripts. // false // Accession mapped clusters // E	AW415081,AW431276,AW483285,BE235158,BG609661,BG834460,BI245022,BI340439,BI345284,BI467984,BX673576,BX915549,BX919115,CB474597,CB483328,CF791566,CN166994,CO956836
Ssc.29218.1.A1_at	2.7559	---	---	This probe set was annotated using the Accession mapped clusters based pipeline to a UniGene identifier using 1 transcripts. // false // Accession mapped clusters // E	CO952134
Ssc.23925.1.A1_at	2.7524	---	---	This probe set was annotated using the Accession mapped clusters based pipeline to a UniGene identifier using 2 transcripts. // false // Accession mapped clusters // E	CK451801,CK452851
Ssc.16243.1.S1_at	2.7515	brain-derived neurotrophic factor	BDNF	This probe set was annotated using the Matching Probes based pipeline to a Entrez Gene identifier using 1 transcripts. // false // Matching Probes // A	NM_214259(11)
Ssc.22290.1.A1_at	2.7512	similar to Paraneoplastic antigen Ma1 (Neuron- and testis-specific protein 1) (37 kDa neuronal protein)	LOC100154070	This probe set was annotated using the Matching Probes based pipeline to a Entrez Gene identifier using 1 transcripts. // false // Matching Probes // A	XM_001928961(11)
Ssc.9235.1.A1_at	2.7466	---	---	This probe set was annotated using the Accession mapped clusters based pipeline to a UniGene identifier using 1 transcripts. // false // Accession mapped clusters // E	BF709949
Ssc.5885.1.A1_at	2.7466	---	---	This probe set was annotated using the Accession mapped clusters based pipeline to a UniGene identifier using 4 transcripts. // false // Accession mapped clusters // E	BF444403,BF713069,CF361186,CO994584
Ssc.1464.1.A1_at	2.7451	---	---	This probe set was annotated using the Accession mapped clusters based pipeline to a UniGene identifier using 2 transcripts. // false // Accession mapped clusters // E	BF713005,BQ603474
Ssc.5317.2.S1_at	2.745	---	---	This probe set was annotated using the Accession mapped clusters based pipeline to a UniGene identifier using 1 transcripts. // false // Accession mapped clusters // E	BX920794
Ssc.17239.1.S1_at	2.7442	UDP-GlcNAc:betaGal beta-1,3-N-acetylglucosaminyltransferase 5	B3GNT5	This probe set was annotated using the Matching Probes based pipeline to a Entrez Gene identifier using 2 transcripts. // false // Matching Probes // A	AY253338(11),NM_214327(11)
Ssc.8596.1.A1_at	2.7424	---	---	This probe set was annotated using the Accession mapped clusters based pipeline to a UniGene identifier using 1 transcripts. // false // Accession mapped clusters // E	BF712864
Ssc.26366.1.S1_a_at	2.7411	---	---	This probe set was annotated using the Accession mapped clusters based pipeline to a UniGene identifier using 4 transcripts. // false // Accession mapped clusters // E	BP158123,BP451612,CF791973,CN163894
Ssc.28078.1.A1_at	2.7378	---	---	This probe set was annotated using the Accession mapped clusters based pipeline to a UniGene identifier using 2 transcripts. // false // Accession mapped clusters // E	CN027259,CN031892
Ssc.3880.1.S1_at	2.7342	---	---	This probe set was annotated using the Accession mapped clusters based pipeline to a UniGene identifier using 15 transcripts. // false // Accession mapped clusters // E	BG382481,BI185259,BI404547,BX666720,BX672573,CK450238,CK450381,CK451269,CK451365,CK451447,CK457290,CK458711,CN031106,CN161601,CN162993
Ssc.529.1.S1_at	2.7329	Niemann-Pick disease, type C2	NPC2	This probe set was annotated using the Matching Probes based pipeline to a Entrez Gene identifier using 2 transcripts. // false // Matching Probes // A	NM_214206(9),U62253(9)
Ssc.26635.1.S1_at	2.7318	---	---	This probe set was annotated using the Accession mapped clusters based pipeline to a UniGene identifier using 7 transcripts. // false // Accession mapped clusters // E	AJ687668,BP139468,BP441784,BP447047,CB472219,CN153631,CN155745
Ssc.31042.1.S1_at	2.7286	---	---	This probe set was annotated using the Matching Probes based pipeline to a UniGene identifier using 1 transcripts. // false // Matching Probes // A	AK231118(9)
Ssc.13093.1.S1_at	2.7258	ubiquitin specific peptidase 7 (herpes virus-associated)	USP7	This probe set was annotated using the Matching Probes based pipeline to a Entrez Gene identifier using 2 transcripts. // false // Matching Probes // A	FJ167680(11),NM_001135680(11)
Ssc.27871.2.S1_at	2.7256	similar to acyl-CoA synthetase short-chain family member 2	LOC100155048	This probe set was annotated using the Matching Probes based pipeline to a Entrez Gene identifier using 2 transcripts. // false // Matching Probes // A	FJ458420(10),NM_001143695(10)
Ssc.30148.1.A1_at	2.7199	---	---	This probe set was annotated using the Accession mapped clusters based pipeline to a UniGene identifier using 1 transcripts. // false // Accession mapped clusters // E	CO987207
Ssc.11142.1.A1_at	2.7198	similar to RALBP1 associated Eps domain containing 1	LOC100154803	This probe set was annotated using the Matching Probes based pipeline to a Entrez Gene identifier using 2 transcripts. // false // Matching Probes // A	AK236992(11),XM_001925993(11)
Ssc.16577.1.A1_at	2.7191	---	---	This probe set was annotated using the Matching Probes based pipeline to a UniGene identifier using 1 transcripts. // false // Matching Probes // A	AK232541(11)
Ssc.9489.2.A1_at	2.7161	---	---	This probe set was annotated using the Matching Probes based pipeline to a UniGene identifier using 1 transcripts. // false // Matching Probes // A	AY610108(9)
Ssc.17981.1.A1_at	2.7142	---	---	This probe set was annotated using the Accession mapped clusters based pipeline to a UniGene identifier using 1 transcripts. // false // Accession mapped clusters // E	CF178665
Ssc.1657.1.S1_at	2.7137	---	---	This probe set was annotated using the Accession mapped clusters based pipeline to a UniGene identifier using 21 transcripts. // false // Accession mapped clusters // E	AW312376,AW353947,AW415023,AW415078,AW415080,AW436149,BE033338,BI119325,BI182886,BI186282,BX666438,CB469165,CF792069,CK456868,CK458289,CN158193,CN160120,CN165133,CN165496,CO945407,CO994955
Ssc.27871.1.S1_at	2.7132	acyl-CoA synthetase short-chain family member 2 /// similar to acyl-CoA synthetase short-chain family member 2	ACSS2 /// LOC100155048	This probe set was annotated using the Matching Probes based pipeline to a Entrez Gene identifier using 3 transcripts. // true // Matching Probes // A	FJ458420(11),XR_045577(11),NM_001143695(11)
Ssc.20.1.S1_at	2.7111	interleukin 18 (interferon-gamma-inducing factor)	IL18	This probe set was annotated using the Matching Probes based pipeline to a Entrez Gene identifier using 10 transcripts. // false // Matching Probes // A	AB010003(11),AF176949(10),AF191088(11),AY450287(11),DQ499825(11),EF190890(10),EF522116(10),EU118362(11),NM_213997(11),U68701(11)
Ssc.6978.1.A1_at	2.7105	---	---	This probe set was annotated using the Accession mapped clusters based pipeline to a UniGene identifier using 1 transcripts. // false // Accession mapped clusters // E	BF704060
Ssc.6909.1.A1_at	2.7099	---	---	This probe set was annotated using the Design Representative Id based pipeline to a GenBank identifier using 1 transcripts. // false // Design Representative Id // R	BF703277
Ssc.21284.1.S1_at	2.7093	---	---	This probe set was annotated using the Accession mapped clusters based pipeline to a UniGene identifier using 4 transcripts. // false // Accession mapped clusters // E	BF188950,CF795385,CK449478,CO936980
Ssc.16607.1.A1_at	2.7089	similar to Cytochrome c oxidase copper chaperone (Dopuin)	LOC100156799	This probe set was annotated using the Matching Probes based pipeline to a Entrez Gene identifier using 1 transcripts. // false // Matching Probes // A	XM_001927225(11)
Ssc.7164.1.A1_at	2.7076	---	---	This probe set was annotated using the Matching Probes based pipeline to a UniGene identifier using 1 transcripts. // false // Matching Probes // A	AK237179(11)
Ssc.3633.1.S1_at	2.705	---	---	This probe set was annotated using the Accession mapped clusters based pipeline to a UniGene identifier using 13 transcripts. // false // Accession mapped clusters // E	AJ657583,AW414756,BE031019,BG382438,BI339790,BQ598580,CB287630,CB287649,CB288244,CB476261,CF791289,CK456502,CO955043
Ssc.5192.1.S1_at	2.7013	---	---	This probe set was annotated using the Accession mapped clusters based pipeline to a UniGene identifier using 9 transcripts. // false // Accession mapped clusters // E	BF079225,BF712889,BI359609,BX669224,CK459487,CK459838,CN158266,CN160192,CO988965
Ssc.2167.3.A1_at	2.7002	---	---	This probe set was annotated using the Accession mapped clusters based pipeline to a UniGene identifier using 2 transcripts. // false // Accession mapped clusters // E	CF178687,CF360575
Ssc.19249.1.S1_at	2.6998	---	---	This probe set was annotated using the Accession mapped clusters based pipeline to a UniGene identifier using 16 transcripts. // false // Accession mapped clusters // E	AJ665888,AW358796,BE032522,BE032526,BX670951,BX670952,CA778597,CF365694,CF366529,CF787097,CF790001,CF791168,CK465048,CK467147,CN025833,CN026074
Ssc.21977.3.S1_at	2.6992	---	---	This probe set was annotated using the Matching Probes based pipeline to a UniGene identifier using 1 transcripts. // false // Matching Probes // A	AK232059(11)
Ssc.7953.1.A1_at	2.6959	---	---	This probe set was annotated using the Accession mapped clusters based pipeline to a UniGene identifier using 1 transcripts. // false // Accession mapped clusters // E	BQ599858
Ssc.6194.1.S1_at	2.6954	similar to oxidoreductase NAD-binding domain containing 1	LOC100151869	This probe set was annotated using the Matching Probes based pipeline to a Entrez Gene identifier using 2 transcripts. // false // Matching Probes // A	AK233190(10),XM_001925300(10)
Ssc.17860.1.A1_at	2.6948	---	---	This probe set was annotated using the Accession mapped clusters based pipeline to a UniGene identifier using 2 transcripts. // false // Accession mapped clusters // E	CF175504,CF176843
Ssc.21957.1.S1_at	2.6938	---	---	This probe set was annotated using the Matching Probes based pipeline to a UniGene identifier using 1 transcripts. // false // Matching Probes // A	AK233922(11)
Ssc.21825.2.S1_at	2.6908	similar to Leucine-rich repeat-containing protein 1 (LAP and no PDZ protein) (LANO adapter protein)	LOC100154780	This probe set was annotated using the Matching Probes based pipeline to a Entrez Gene identifier using 2 transcripts. // false // Matching Probes // A	AK239356(9),XM_001927688(11)
Ssc.5256.2.S1_at	2.6898	---	---	This probe set was annotated using the Matching Probes based pipeline to a UniGene identifier using 1 transcripts. // false // Matching Probes // A	AK233050(11)
Ssc.6726.2.S1_a_at	2.6877	similar to KN motif and ankyrin repeat domains 1	LOC100154326	This probe set was annotated using the Matching Probes based pipeline to a Entrez Gene identifier using 1 transcripts. // false // Matching Probes // A	XM_001924292(10)
Ssc.8305.1.A1_at	2.681	---	---	This probe set was annotated using the Accession mapped clusters based pipeline to a UniGene identifier using 7 transcripts. // false // Accession mapped clusters // E	AJ660144,AJ666489,BF712691,BQ600193,CF795802,CK449926,CO954749
Ssc.14264.1.A1_at	2.6807	---	---	This probe set was annotated using the Accession mapped clusters based pipeline to a UniGene identifier using 7 transcripts. // false // Accession mapped clusters // E	AW354081,AW480709,BQ601627,CN161716,CN163102,CO938636,CO986297
Ssc.1118.1.A1_at	2.6803	---	---	This probe set was annotated using the Accession mapped clusters based pipeline to a UniGene identifier using 5 transcripts. // false // Accession mapped clusters // E	AJ651545,BF711145,CA779163,CF179500,CO949775
Ssc.5968.2.S1_at	2.6789	---	---	This probe set was annotated using the Accession mapped clusters based pipeline to a UniGene identifier using 5 transcripts. // false // Accession mapped clusters // E	BF442336,BI132445,BI467500,BI467504,BP460064
Ssc.5595.1.S1_a_at	2.6784	Transcription factor 19	TCF19	This probe set was annotated using the Matching Probes based pipeline to a Entrez Gene identifier using 1 transcripts. // false // Matching Probes // A	XM_001928664(11)
Ssc.10471.1.A1_at	2.6731	---	---	This probe set was annotated using the Accession mapped clusters based pipeline to a UniGene identifier using 4 transcripts. // false // Accession mapped clusters // E	BF075557,BF702214,CN161807,CN163189
Ssc.10628.1.A1_at	2.6698	---	---	This probe set was annotated using the Accession mapped clusters based pipeline to a UniGene identifier using 1 transcripts. // false // Accession mapped clusters // E	BQ597450
Ssc.21883.1.A1_at	2.6686	---	---	This probe set was annotated using the Matching Probes based pipeline to a UniGene identifier using 1 transcripts. // false // Matching Probes // A	AK235226(9)
Ssc.30179.1.A1_at	2.6683	---	---	This probe set was annotated using the Accession mapped clusters based pipeline to a UniGene identifier using 2 transcripts. // false // Accession mapped clusters // E	CF789526,CO987578
Ssc.28940.1.A1_at	2.6673	---	---	This probe set was annotated using the Accession mapped clusters based pipeline to a UniGene identifier using 4 transcripts. // false // Accession mapped clusters // E	AJ658538,BE032905,CF792980,CF794350
Ssc.17375.1.S1_at	2.6657	---	---	This probe set was annotated using the Accession mapped clusters based pipeline to a UniGene identifier using 2 transcripts. // false // Accession mapped clusters // E	CD571976,CF360118
Ssc.19518.2.S1_at	2.6656	---	---	This probe set was annotated using the Matching Probes based pipeline to a UniGene identifier using 1 transcripts. // false // Matching Probes // A	AK234202(9)
Ssc.25151.1.S1_at	2.6633	similar to coiled-coil domain containing 90A	LOC100155796	This probe set was annotated using the Matching Probes based pipeline to a Entrez Gene identifier using 1 transcripts. // false // Matching Probes // A	XM_001928638(10)
Ssc.28283.1.A1_at	2.6577	---	---	This probe set was annotated using the Accession mapped clusters based pipeline to a UniGene identifier using 2 transcripts. // false // Accession mapped clusters // E	CN025145,CN025816
Ssc.9723.1.A1_at	2.6571	---	---	This probe set was annotated using the Accession mapped clusters based pipeline to a UniGene identifier using 2 transcripts. // false // Accession mapped clusters // E	BI398682,CO990559
Ssc.14348.1.A1_at	2.6559	similar to Erythroid differentiation-related factor 1	LOC100156269	This probe set was annotated using the Matching Probes based pipeline to a Entrez Gene identifier using 1 transcripts. // false // Matching Probes // A	XM_001924739(11)
Ssc.11405.1.A1_at	2.6468	---	---	This probe set was annotated using the Accession mapped clusters based pipeline to a UniGene identifier using 3 transcripts. // false // Accession mapped clusters // E	BI182383,BM659925,CO992105
Ssc.9950.1.A1_at	2.6463	---	---	This probe set was annotated using the Accession mapped clusters based pipeline to a UniGene identifier using 9 transcripts. // false // Accession mapped clusters // E	BI399424,BI401159,BX670784,BX670785,CB478953,CF792729,CF794094,CO947086,CO986343
Ssc.26133.1.S1_at	2.6427	---	---	This probe set was annotated using the Accession mapped clusters based pipeline to a UniGene identifier using 11 transcripts. // false // Accession mapped clusters // E	BF188866,BF188867,BF441954,BF443022,BP167186,BP171762,BP458130,BX674949,BX921582,BX926553,CB479061
Ssc.26954.1.S1_at	2.6409	---	---	This probe set was annotated using the Accession mapped clusters based pipeline to a UniGene identifier using 10 transcripts. // false // Accession mapped clusters // E	AJ652651,AJ652740,AJ654491,AJ656101,AJ658234,AJ659143,CN162387,CN163744,CO991972,CO992765
Ssc.22248.1.A1_at	2.6405	---	---	This probe set was annotated using the Accession mapped clusters based pipeline to a UniGene identifier using 3 transcripts. // false // Accession mapped clusters // E	AJ652528,CF789492,CF789537
Ssc.17872.1.A1_at	2.6399	---	---	This probe set was annotated using the Accession mapped clusters based pipeline to a UniGene identifier using 1 transcripts. // false // Accession mapped clusters // E	CF175649
Ssc.27318.1.S1_at	2.635	---	---	This probe set was annotated using the Matching Probes based pipeline to a UniGene identifier using 1 transcripts. // false // Matching Probes // A	AK240456(10)
Ssc.29864.1.A1_at	2.6347	---	---	This probe set was annotated using the Accession mapped clusters based pipeline to a UniGene identifier using 1 transcripts. // false // Accession mapped clusters // E	CO938106
Ssc.29023.1.A1_at	2.6337	---	---	This probe set was annotated using the Accession mapped clusters based pipeline to a UniGene identifier using 3 transcripts. // false // Accession mapped clusters // E	CF792727,CF794092,CO954959
Ssc.29575.1.A1_at	2.6331	similar to vanin 2	LOC100153984	This probe set was annotated using the Matching Probes based pipeline to a Entrez Gene identifier using 2 transcripts. // false // Matching Probes // A	AK238407(11),XM_001925374(11)
Ssc.3420.1.S1_at	2.6287	---	---	This probe set was annotated using the Accession mapped clusters based pipeline to a UniGene identifier using 3 transcripts. // false // Accession mapped clusters // E	BE232941,BE232942,BF703874
Ssc.8213.1.A1_at	2.6282	---	---	This probe set was annotated using the Accession mapped clusters based pipeline to a UniGene identifier using 5 transcripts. // false // Accession mapped clusters // E	BQ604546,CB481836,CO940591,CO940728,CO992357
Ssc.24960.1.S1_at	2.6272	---	---	This probe set was annotated using the Accession mapped clusters based pipeline to a UniGene identifier using 8 transcripts. // false // Accession mapped clusters // E	BG384913,BI132782,BI244911,BI244997,CK464888,CK466986,CN158255,CN160181
Ssc.21878.1.S1_at	2.6261	---	---	This probe set was annotated using the Accession mapped clusters based pipeline to a UniGene identifier using 5 transcripts. // false // Accession mapped clusters // E	AJ667164,BG894574,BX666736,BX667726,CF792730
Ssc.24816.1.A1_at	2.6254	---	---	This probe set was annotated using the Accession mapped clusters based pipeline to a UniGene identifier using 2 transcripts. // false // Accession mapped clusters // E	CK465657,CK467764
Ssc.22938.1.S1_at	2.6222	---	---	This probe set was annotated using the Accession mapped clusters based pipeline to a UniGene identifier using 2 transcripts. // false // Accession mapped clusters // E	BX671207,BX671208
Ssc.26378.1.A1_at	2.622	---	---	This probe set was annotated using the Accession mapped clusters based pipeline to a UniGene identifier using 4 transcripts. // false // Accession mapped clusters // E	CF795649,CK449771,CN153128,CN155239
Ssc.9675.1.S1_at	2.6219	---	---	This probe set was annotated using the Accession mapped clusters based pipeline to a UniGene identifier using 3 transcripts. // false // Accession mapped clusters // E	BE033024,BF078364,BX926422
Ssc.23884.2.S1_a_at	2.6212	similar to RANBP21	LOC100155084	This probe set was annotated using the Matching Probes based pipeline to a Entrez Gene identifier using 1 transcripts. // false // Matching Probes // A	XM_001929465(11)
Ssc.23354.1.A1_at	2.6207	---	---	This probe set was annotated using the Matching Probes based pipeline to a UniGene identifier using 1 transcripts. // false // Matching Probes // A	AK238709(11)
Ssc.12029.1.S1_at	2.6197	---	---	This probe set was annotated using the Matching Probes based pipeline to a UniGene identifier using 1 transcripts. // false // Matching Probes // A	AK235039(10)
Ssc.13556.1.A1_at	2.6174	---	---	This probe set was annotated using the Accession mapped clusters based pipeline to a UniGene identifier using 5 transcripts. // false // Accession mapped clusters // E	AJ656591,BQ602690,CA779741,CO955878,CO990217
Ssc.6618.1.A1_at	2.6161	---	---	This probe set was annotated using the Accession mapped clusters based pipeline to a UniGene identifier using 3 transcripts. // false // Accession mapped clusters // E	BI403391,BM484261,BQ600474
Ssc.18380.1.S1_at	2.6137	---	---	This probe set was annotated using the Accession mapped clusters based pipeline to a UniGene identifier using 8 transcripts. // false // Accession mapped clusters // E	AJ659457,CF175440,CF175787,CF176774,CF177136,CF361293,CF362649,CF368943
Ssc.10339.1.A1_at	2.6083	---	---	This probe set was annotated using the Accession mapped clusters based pipeline to a UniGene identifier using 1 transcripts. // false // Accession mapped clusters // E	BI400668
Ssc.8075.3.S1_at	2.6078	---	---	This probe set was annotated using the Accession mapped clusters based pipeline to a UniGene identifier using 2 transcripts. // false // Accession mapped clusters // E	BF188962,CF176812
Ssc.20033.1.A1_at	2.6059	---	---	This probe set was annotated using the Accession mapped clusters based pipeline to a UniGene identifier using 13 transcripts. // false // Accession mapped clusters // E	AJ653033,AJ654045,BF710720,BI399240,BX675563,CK465023,CK467122,CN069673,CO940750,CO943007,CO951140,CO986426,CO992310
Ssc.4109.1.S1_at	2.6049	---	---	This probe set was annotated using the Accession mapped clusters based pipeline to a UniGene identifier using 6 transcripts. // false // Accession mapped clusters // E	BF080039,BF190419,BX670482,CK449664,CN157607,CN159544
Ssc.8169.1.A1_at	2.6045	---	---	This probe set was annotated using the Accession mapped clusters based pipeline to a UniGene identifier using 6 transcripts. // false // Accession mapped clusters // E	BF702628,BI399193,BQ601117,CF180238,CO940785,CO992085
Ssc.18095.1.A1_at	2.6034	---	---	This probe set was annotated using the Accession mapped clusters based pipeline to a UniGene identifier using 1 transcripts. // false // Accession mapped clusters // E	CF179848
Ssc.24988.1.S1_at	2.6027	succinate dehydrogenase complex, subunit A, flavoprotein (Fp)	SDHA	This probe set was annotated using the Matching Probes based pipeline to a Entrez Gene identifier using 2 transcripts. // false // Matching Probes // A	DQ402993(11),DQ845177(11)
Ssc.27212.2.S1_at	2.5993	---	---	This probe set was annotated using the Matching Probes based pipeline to a UniGene identifier using 1 transcripts. // false // Matching Probes // A	AK239137(10)
Ssc.25144.1.S1_at	2.5979	---	---	This probe set was annotated using the Accession mapped clusters based pipeline to a UniGene identifier using 2 transcripts. // false // Accession mapped clusters // E	CK465801,CK467901
Ssc.19966.2.S1_at	2.5929	---	---	This probe set was annotated using the Matching Probes based pipeline to a UniGene identifier using 1 transcripts. // false // Matching Probes // A	AK232555(9)
Ssc.25773.1.S1_at	2.5908	---	---	This probe set was annotated using the Accession mapped clusters based pipeline to a UniGene identifier using 3 transcripts. // false // Accession mapped clusters // E	AJ658814,BX919798,BX922103
Ssc.8225.1.A1_at	2.5892	---	---	This probe set was annotated using the Accession mapped clusters based pipeline to a UniGene identifier using 1 transcripts. // false // Accession mapped clusters // E	BF702389
Ssc.16937.1.A1_at	2.5882	---	---	This probe set was annotated using the Accession mapped clusters based pipeline to a UniGene identifier using 13 transcripts. // false // Accession mapped clusters // E	AJ651361,AJ651603,BF710602,BF713057,BG608702,BI398624,BX925312,BX926368,CF366370,CF367777,CF367846,CO943947,CO990464
Ssc.14162.1.A1_at	2.5877	---	---	This probe set was annotated using the Accession mapped clusters based pipeline to a UniGene identifier using 2 transcripts. // false // Accession mapped clusters // E	CN158116,CN160044
Ssc.26750.1.A1_at	2.5834	---	---	This probe set was annotated using the Accession mapped clusters based pipeline to a UniGene identifier using 1 transcripts. // false // Accession mapped clusters // E	CN159021
Ssc.22102.1.A1_at	2.5803	---	---	This probe set was annotated using the Accession mapped clusters based pipeline to a UniGene identifier using 3 transcripts. // false // Accession mapped clusters // E	CF368852,CF792167,CN031980
Ssc.2173.1.A1_at	2.5796	adiponectin receptor 2	ADIPOR2	This probe set was annotated using the Matching Probes based pipeline to a Entrez Gene identifier using 2 transcripts. // false // Matching Probes // A	AY606803(9),NM_001007192(9)
Ssc.26797.1.S1_at	2.5796	---	---	This probe set was annotated using the Accession mapped clusters based pipeline to a UniGene identifier using 2 transcripts. // false // Accession mapped clusters // E	CN158282,CN160207
Ssc.25126.1.S1_at	2.5788	---	---	This probe set was annotated using the Accession mapped clusters based pipeline to a UniGene identifier using 5 transcripts. // false // Accession mapped clusters // E	BM190371,CK457989,CK463642,CK463998,CK464285
Ssc.16907.1.A1_at	2.5786	---	---	This probe set was annotated using the Matching Probes based pipeline to a UniGene identifier using 2 transcripts. // false // Matching Probes // A	AK233697(9),AK237387(9)
Ssc.29136.1.S1_at	2.5784	similar to G patch domain containing 4	LOC100152732	This probe set was annotated using the Matching Probes based pipeline to a Entrez Gene identifier using 1 transcripts. // false // Matching Probes // A	XR_045438(11)
Ssc.19271.3.S1_at	2.5779	---	---	This probe set was annotated using the Accession mapped clusters based pipeline to a UniGene identifier using 2 transcripts. // false // Accession mapped clusters // E	BG382939,BP457326
Ssc.26490.1.A1_at	2.577	---	---	This probe set was annotated using the Accession mapped clusters based pipeline to a UniGene identifier using 1 transcripts. // false // Accession mapped clusters // E	CN070025
Ssc.13572.1.A1_at	2.5752	---	---	This probe set was annotated using the Accession mapped clusters based pipeline to a UniGene identifier using 2 transcripts. // false // Accession mapped clusters // E	BQ602744,CF180831
Ssc.25908.1.S1_at	2.573	---	---	This probe set was annotated using the Accession mapped clusters based pipeline to a UniGene identifier using 3 transcripts. // false // Accession mapped clusters // E	AJ660933,BX924775,BX924779
Ssc.14512.1.S1_at	2.5719	Man9-mannosidase	MAN1A	This probe set was annotated using the Matching Probes based pipeline to a Entrez Gene identifier using 1 transcripts. // false // Matching Probes // A	NM_213885(11)
Ssc.22474.1.A1_at	2.5698	---	---	This probe set was annotated using the Accession mapped clusters based pipeline to a UniGene identifier using 2 transcripts. // false // Accession mapped clusters // E	CF789844,CF795120
Ssc.16121.1.S1_at	2.5693	corticotropin releasing hormone receptor 1	CRHR1	This probe set was annotated using the Matching Probes based pipeline to a Entrez Gene identifier using 2 transcripts. // false // Matching Probes // A	EU350073(11),NM_001144110(11)
Ssc.18356.1.S1_at	2.5667	---	---	This probe set was annotated using the Matching Probes based pipeline to a UniGene identifier using 1 transcripts. // false // Matching Probes // A	AY609709(11)
Ssc.24024.1.S1_at	2.5662	---	---	This probe set was annotated using the Accession mapped clusters based pipeline to a UniGene identifier using 6 transcripts. // false // Accession mapped clusters // E	BP160018,BP160215,CF366997,CF368401,CK454691,CK455736
Ssc.25109.1.S1_at	2.5648	---	---	This probe set was annotated using the Accession mapped clusters based pipeline to a UniGene identifier using 2 transcripts. // false // Accession mapped clusters // E	CK463114,CK463464
Ssc.28432.1.A1_at	2.5639	---	---	This probe set was annotated using the Matching Probes based pipeline to a UniGene identifier using 1 transcripts. // false // Matching Probes // A	AK238133(11)
Ssc.16533.1.S1_at	2.5623	---	---	This probe set was annotated using the Accession mapped clusters based pipeline to a UniGene identifier using 4 transcripts. // false // Accession mapped clusters // E	AW431250,CB287495,CF795376,CK449469
Ssc.21695.1.A1_a_at	2.557	---	---	This probe set was annotated using the Accession mapped clusters based pipeline to a UniGene identifier using 4 transcripts. // false // Accession mapped clusters // E	CF792660,CF792997,CF795283,CK449373
Ssc.25774.1.S1_at	2.5561	---	---	This probe set was annotated using the Accession mapped clusters based pipeline to a UniGene identifier using 4 transcripts. // false // Accession mapped clusters // E	BI338508,BX922110,BX922219,CN031848
Ssc.31071.1.A1_at	2.5557	---	---	This probe set was annotated using the Accession mapped clusters based pipeline to a UniGene identifier using 3 transcripts. // false // Accession mapped clusters // E	CN154350,CN156458,CO952628
Ssc.29818.1.A1_at	2.5554	---	---	This probe set was annotated using the Accession mapped clusters based pipeline to a UniGene identifier using 4 transcripts. // false // Accession mapped clusters // E	AW436720,CA778985,CO946726,CO952298
Ssc.9406.1.A1_at	2.5554	similar to Lysophospholipase I	LOC100152491	This probe set was annotated using the Matching Probes based pipeline to a Entrez Gene identifier using 2 transcripts. // false // Matching Probes // A	AK237606(11),XM_001927243(11)
Ssc.27140.1.A1_at	2.5523	---	---	This probe set was annotated using the Accession mapped clusters based pipeline to a UniGene identifier using 1 transcripts. // false // Accession mapped clusters // E	CN167133
Ssc.18307.1.A1_at	2.5515	---	---	This probe set was annotated using the Accession mapped clusters based pipeline to a UniGene identifier using 4 transcripts. // false // Accession mapped clusters // E	BQ597547,CF180033,CF367739,CF788490
Ssc.13218.1.A1_at	2.5514	similar to WD repeat-containing protein 63	LOC100157444	This probe set was annotated using the Matching Probes based pipeline to a Entrez Gene identifier using 2 transcripts. // false // Matching Probes // A	AK231151(11),XM_001928466(11)
Ssc.30605.1.S1_at	2.5479	---	---	This probe set was annotated using the Matching Probes based pipeline to a UniGene identifier using 1 transcripts. // false // Matching Probes // A	AK235911(11)
Ssc.1725.1.S1_at	2.5473	---	---	This probe set was annotated using the Matching Probes based pipeline to a UniGene identifier using 1 transcripts. // false // Matching Probes // A	AK237106(11)
Ssc.20816.1.S1_at	2.5466	---	---	This probe set was annotated using the Matching Probes based pipeline to a UniGene identifier using 1 transcripts. // false // Matching Probes // A	AK237885(11)
Ssc.19354.2.S1_at	2.5465	---	---	This probe set was annotated using the Matching Probes based pipeline to a UniGene identifier using 2 transcripts. // false // Matching Probes // A	AK239789(11),AY609475(11)
Ssc.23233.1.S1_a_at	2.5462	---	---	This probe set was annotated using the Matching Probes based pipeline to a UniGene identifier using 1 transcripts. // false // Matching Probes // A	AK231797(11)
Ssc.24446.1.A1_at	2.5454	similar to DEAD (Asp-Glu-Ala-Asp) box polypeptide 21	LOC100153111	This probe set was annotated using the Matching Probes based pipeline to a Entrez Gene identifier using 1 transcripts. // false // Matching Probes // A	XM_001928772(11)
Ssc.12906.1.S1_at	2.5436	---	---	This probe set was annotated using the Matching Probes based pipeline to a UniGene identifier using 1 transcripts. // false // Matching Probes // A	AK233350(10)
Ssc.12206.1.S1_at	2.543	---	---	This probe set was annotated using the Matching Probes based pipeline to a UniGene identifier using 1 transcripts. // false // Matching Probes // A	AK239312(9)
Ssc.1959.1.S1_at	2.5417	---	---	This probe set was annotated using the Accession mapped clusters based pipeline to a UniGene identifier using 3 transcripts. // false // Accession mapped clusters // E	AW480148,BF442983,BF710621
Ssc.9489.1.S1_at	2.5391	---	---	This probe set was annotated using the Matching Probes based pipeline to a UniGene identifier using 1 transcripts. // false // Matching Probes // A	AY610108(11)
Ssc.26383.1.A1_a_at	2.5374	---	---	This probe set was annotated using the Design Representative Id based pipeline to a GenBank identifier using 1 transcripts. // false // Design Representative Id // R	CK450709
Ssc.26402.1.S1_at	2.5355	---	---	This probe set was annotated using the Accession mapped clusters based pipeline to a UniGene identifier using 4 transcripts. // false // Accession mapped clusters // E	AJ653137,CK454846,CK455892,CN165577
Ssc.7768.1.A1_at	2.5353	Similar to env	LOC100155661	This probe set was annotated using the Matching Probes based pipeline to a UniGene identifier using 1 transcripts. // false // Matching Probes // A	AB274927(11)
Ssc.23263.1.A1_at	2.532	---	---	This probe set was annotated using the Accession mapped clusters based pipeline to a UniGene identifier using 4 transcripts. // false // Accession mapped clusters // E	CF181650,CF360218,CF366607,CF368024
Ssc.2599.1.S1_at	2.5311	membrane steroid receptor-like	LOC396559	This probe set was annotated using the Matching Probes based pipeline to a Entrez Gene identifier using 2 transcripts. // false // Matching Probes // A	AF313615(11),NM_213740(11)
Ssc.19492.1.A1_at	2.5309	---	---	This probe set was annotated using the Matching Probes based pipeline to a UniGene identifier using 1 transcripts. // false // Matching Probes // A	AK235768(11)
Ssc.16306.1.S1_at	2.5288	POU	POU2F3	This probe set was annotated using the Matching Probes based pipeline to a Entrez Gene identifier using 1 transcripts. // false // Matching Probes // A	L28765(11)
Ssc.29106.1.S1_at	2.5284	---	---	This probe set was annotated using the Accession mapped clusters based pipeline to a UniGene identifier using 4 transcripts. // false // Accession mapped clusters // E	AJ659223,BF443086,BF443101,CO954105
Ssc.20817.1.S1_at	2.5255	---	---	This probe set was annotated using the Accession mapped clusters based pipeline to a UniGene identifier using 2 transcripts. // false // Accession mapped clusters // E	BX668789,BX676259
Ssc.30202.1.A1_at	2.5196	---	---	This probe set was annotated using the Design Representative Id based pipeline to a GenBank identifier using 1 transcripts. // false // Design Representative Id // R	CK450895
Ssc.20515.1.S1_at	2.5194	---	---	This probe set was annotated using the Accession mapped clusters based pipeline to a UniGene identifier using 8 transcripts. // false // Accession mapped clusters // E	BE030867,BF709578,BF709996,BI403025,BQ602036,BX669984,BX675898,C95054
Ssc.27321.2.S1_at	2.5193	---	---	This probe set was annotated using the Accession mapped clusters based pipeline to a UniGene identifier using 2 transcripts. // false // Accession mapped clusters // E	BF191259,BG895096
Ssc.27581.1.S1_at	2.5184	similar to trypsin domain containing 1 (predicted)	LOC100157601	This probe set was annotated using the Matching Probes based pipeline to a Entrez Gene identifier using 2 transcripts. // false // Matching Probes // A	AK239412(10),XM_001927343(11)
Ssc.11005.1.A1_at	2.5183	---	---	This probe set was annotated using the Accession mapped clusters based pipeline to a UniGene identifier using 20 transcripts. // false // Accession mapped clusters // E	AW414850,BF708581,BF712712,BI337289,BI400827,BQ598183,BQ601243,BQ601552,CF367270,CF791859,CK455895,CK460144,CK460846,CK465218,CK467320,CN153057,CN155165,CN163441,CO945504,CO991808
Ssc.27386.1.A1_at	2.5143	---	---	This probe set was annotated using the Accession mapped clusters based pipeline to a UniGene identifier using 2 transcripts. // false // Accession mapped clusters // E	CN153315,CN155429
Ssc.14160.1.S1_at	2.5138	Similar to Alkylated DNA repair protein alkB homolog 1	LOC100154388	This probe set was annotated using the Accession mapped clusters based pipeline to a UniGene identifier using 8 transcripts. // false // Accession mapped clusters // E	AJ662221,AJ681141,AW480183,BE232761,BQ600564,CN162334,CN163695,CO939753
Ssc.25748.1.S1_at	2.5129	---	---	This probe set was annotated using the Accession mapped clusters based pipeline to a UniGene identifier using 6 transcripts. // false // Accession mapped clusters // E	AJ653664,BI327219,BQ601114,BX921714,BX926637,CN164044
Ssc.17911.1.A1_at	2.5126	---	---	This probe set was annotated using the Accession mapped clusters based pipeline to a UniGene identifier using 2 transcripts. // false // Accession mapped clusters // E	CF176068,CO950776
Ssc.21464.1.S1_at	2.5107	---	---	This probe set was annotated using the Matching Probes based pipeline to a UniGene identifier using 1 transcripts. // false // Matching Probes // A	AK239765(10)
Ssc.1893.1.S1_at	2.5104	---	---	This probe set was annotated using the Accession mapped clusters based pipeline to a UniGene identifier using 19 transcripts. // false // Accession mapped clusters // E	AJ658879,AJ681576,AW431175,AW785813,BE013338,BF079031,BF080347,BF709810,BM037667,BM037669,BX670132,BX926411,CF180203,CF359228,CF362046,CF363342,CF787277,CF787885,CN163360
Ssc.19638.1.S1_at	2.5081	tenascin-X	SBAB-514B12.2	This probe set was annotated using the Matching Probes based pipeline to a Entrez Gene identifier using 2 transcripts. // false // Matching Probes // A	EU275239(11),NM_001123204(11)
Ssc.5091.1.A1_at	2.5078	---	---	This probe set was annotated using the Accession mapped clusters based pipeline to a UniGene identifier using 11 transcripts. // false // Accession mapped clusters // E	AW480681,AW787104,BE012997,BI403638,BI467623,BM190000,CN028431,CN158094,CO946237,CO953204,CO955970
Ssc.23960.2.S1_at	2.5074	---	---	This probe set was annotated using the Matching Probes based pipeline to a UniGene identifier using 1 transcripts. // false // Matching Probes // A	AK237197(11)
Ssc.231.1.S1_at	2.5071	ferredoxin	FDX1	This probe set was annotated using the Matching Probes based pipeline to a Entrez Gene identifier using 2 transcripts. // false // Matching Probes // A	M57674(11),NM_214065(11)
Ssc.9944.1.A1_at	2.507	---	---	This probe set was annotated using the Accession mapped clusters based pipeline to a UniGene identifier using 5 transcripts. // false // Accession mapped clusters // E	BE030403,BE031173,BI185539,CO948824,CO992518
Ssc.13853.1.A1_at	2.506	---	---	This probe set was annotated using the Accession mapped clusters based pipeline to a UniGene identifier using 1 transcripts. // false // Accession mapped clusters // E	CO941972
Ssc.14265.1.A1_at	2.5057	---	---	This probe set was annotated using the Accession mapped clusters based pipeline to a UniGene identifier using 2 transcripts. // false // Accession mapped clusters // E	BQ601630,CF792835
Ssc.26078.1.S1_at	2.5053	---	---	This probe set was annotated using the Accession mapped clusters based pipeline to a UniGene identifier using 4 transcripts. // false // Accession mapped clusters // E	AW657436,AW657440,AW786705,BX926022
Ssc.22452.1.A1_at	2.5035	---	---	This probe set was annotated using the Accession mapped clusters based pipeline to a UniGene identifier using 2 transcripts. // false // Accession mapped clusters // E	CF794197,CO952740
Ssc.3146.1.A1_at	2.5019	similar to SET domain containing (lysine methyltransferase) 8	LOC100157725	This probe set was annotated using the Matching Probes based pipeline to a Entrez Gene identifier using 1 transcripts. // false // Matching Probes // A	XM_001925377(11)
Ssc.22051.1.A1_at	2.4999	---	---	This probe set was annotated using the Matching Probes based pipeline to a UniGene identifier using 1 transcripts. // false // Matching Probes // A	AK230846(11)
Ssc.27037.1.A1_at	2.4953	---	---	This probe set was annotated using the Accession mapped clusters based pipeline to a UniGene identifier using 2 transcripts. // false // Accession mapped clusters // E	BG609088,CN165898
Ssc.17227.1.S1_at	2.4947	LIM homeobox 9	LHX9	This probe set was annotated using the Matching Probes based pipeline to a Entrez Gene identifier using 1 transcripts. // false // Matching Probes // A	AY240953(11)
Ssc.10145.2.A1_at	2.4926	---	---	This probe set was annotated using the Matching Probes based pipeline to a UniGene identifier using 1 transcripts. // false // Matching Probes // A	AK233814(10)
Ssc.1696.1.A1_at	2.4921	---	---	This probe set was annotated using the Accession mapped clusters based pipeline to a UniGene identifier using 7 transcripts. // false // Accession mapped clusters // E	AW417382,BF713148,CK454611,CK461684,CK462041,CO954404,CO956718
Ssc.13810.1.A1_at	2.4887	---	---	This probe set was annotated using the Accession mapped clusters based pipeline to a UniGene identifier using 1 transcripts. // false // Accession mapped clusters // E	BM190163
Ssc.25454.1.S1_at	2.4875	---	---	This probe set was annotated using the Accession mapped clusters based pipeline to a UniGene identifier using 2 transcripts. // false // Accession mapped clusters // E	BX916955,BX920039
Ssc.19577.1.S1_at	2.487	---	---	This probe set was annotated using the Accession mapped clusters based pipeline to a UniGene identifier using 12 transcripts. // false // Accession mapped clusters // E	AW315578,BF189561,BF441323,BG384866,BG385221,BG732913,BI185942,BI338406,BI360313,BX665215,BX924614,CF181373
Ssc.27612.1.S1_at	2.4866	---	---	This probe set was annotated using the Accession mapped clusters based pipeline to a UniGene identifier using 10 transcripts. // false // Accession mapped clusters // E	AW436329,BG610103,BI338891,BQ600056,BX924236,CB286973,CF722709,CN152911,CN154995,CN161513
Ssc.30162.1.A1_at	2.4861	---	---	This probe set was annotated using the Accession mapped clusters based pipeline to a UniGene identifier using 1 transcripts. // false // Accession mapped clusters // E	CO987406
Ssc.10488.1.A1_at	2.486	---	---	This probe set was annotated using the Matching Probes based pipeline to a UniGene identifier using 1 transcripts. // false // Matching Probes // A	AK236096(11)
Ssc.18274.2.A1_at	2.4858	---	---	This probe set was annotated using the Accession mapped clusters based pipeline to a UniGene identifier using 1 transcripts. // false // Accession mapped clusters // E	CF180749
Ssc.18893.1.A1_at	2.4844	---	---	This probe set was annotated using the Accession mapped clusters based pipeline to a UniGene identifier using 2 transcripts. // false // Accession mapped clusters // E	CF365355,CF787962
Ssc.24753.1.S1_at	2.4832	---	---	This probe set was annotated using the Accession mapped clusters based pipeline to a UniGene identifier using 5 transcripts. // false // Accession mapped clusters // E	AJ652745,AJ655213,CK464611,CK466703,CO986365
Ssc.21977.1.S1_at	2.4798	---	---	This probe set was annotated using the Matching Probes based pipeline to a UniGene identifier using 1 transcripts. // false // Matching Probes // A	AK232059(11)
Ssc.2208.1.S1_at	2.4762	similar to U3 small nucleolar ribonucleoprotein protein IMP3 (U3 snoRNP protein IMP3) (BRMS2)	LOC100151831	This probe set was annotated using the Matching Probes based pipeline to a Entrez Gene identifier using 1 transcripts. // false // Matching Probes // A	XM_001929228(11)
Ssc.23964.2.A1_at	2.4744	---	---	This probe set was annotated using the Matching Probes based pipeline to a UniGene identifier using 1 transcripts. // false // Matching Probes // A	AK235647(11)
Ssc.12787.1.A1_at	2.4738	---	---	This probe set was annotated using the Design Representative Id based pipeline to a GenBank identifier using 1 transcripts. // false // Design Representative Id // R	BI403620
Ssc.16403.1.S1_at	2.473	---	---	This probe set was annotated using the Accession mapped clusters based pipeline to a UniGene identifier using 7 transcripts. // false // Accession mapped clusters // E	AW359851,AW785103,BF190219,BF708760,BP456114,BQ604495,CB469704
Ssc.25108.1.A1_a_at	2.4727	similar to CG15738 CG15738-PA	LOC100152224	This probe set was annotated using the Matching Probes based pipeline to a Entrez Gene identifier using 1 transcripts. // false // Matching Probes // A	XM_001925041(11)
Ssc.19554.1.S1_at	2.4718	similar to flavin adenine dinucleotide synthetase	LOC100153896	This probe set was annotated using the Matching Probes based pipeline to a Entrez Gene identifier using 2 transcripts. // false // Matching Probes // A	AK232502(11),XM_001929376(11)
Ssc.25186.1.A1_at	2.4704	---	---	This probe set was annotated using the Accession mapped clusters based pipeline to a UniGene identifier using 5 transcripts. // false // Accession mapped clusters // E	CK465621,CK467728,CN160870,CO939456,CO939600
Ssc.26864.1.A1_at	2.4683	---	---	This probe set was annotated using the Accession mapped clusters based pipeline to a UniGene identifier using 2 transcripts. // false // Accession mapped clusters // E	CN161138,CN162547
Ssc.19527.2.A1_at	2.4657	---	---	This probe set was annotated using the Accession mapped clusters based pipeline to a UniGene identifier using 1 transcripts. // false // Accession mapped clusters // E	CF792255
Ssc.27079.1.S1_at	2.464	---	---	This probe set was annotated using the Accession mapped clusters based pipeline to a UniGene identifier using 6 transcripts. // false // Accession mapped clusters // E	BX922604,BX926840,CK451073,CK454322,CN154496,CN156602
Ssc.20677.1.S1_at	2.4618	---	---	This probe set was annotated using the Accession mapped clusters based pipeline to a UniGene identifier using 5 transcripts. // false // Accession mapped clusters // E	BI400508,BX676088,CK460355,CK461058,CO988944
Ssc.21153.1.S1_at	2.4607	---	---	This probe set was annotated using the Matching Probes based pipeline to a UniGene identifier using 1 transcripts. // false // Matching Probes // A	AK239055(11)
Ssc.26576.1.A1_at	2.4603	---	---	This probe set was annotated using the Matching Probes based pipeline to a UniGene identifier using 1 transcripts. // false // Matching Probes // A	AK232248(9)
Ssc.3091.1.A1_at	2.4595	---	---	This probe set was annotated using the Accession mapped clusters based pipeline to a UniGene identifier using 3 transcripts. // false // Accession mapped clusters // E	BE232038,BI400480,BQ600092
Ssc.10767.1.A1_at	2.4573	---	---	This probe set was annotated using the Accession mapped clusters based pipeline to a UniGene identifier using 1 transcripts. // false // Accession mapped clusters // E	BQ597925
Ssc.455.1.S1_at	2.4559	allograft inflammatory factor 1	AIF1	This probe set was annotated using the Matching Probes based pipeline to a Entrez Gene identifier using 1 transcripts. // false // Matching Probes // A	NM_001129950(10)
Ssc.13167.1.A1_at	2.4556	---	---	This probe set was annotated using the Accession mapped clusters based pipeline to a UniGene identifier using 1 transcripts. // false // Accession mapped clusters // E	BQ604611
Ssc.25188.1.A1_at	2.4547	---	---	This probe set was annotated using the Accession mapped clusters based pipeline to a UniGene identifier using 6 transcripts. // false // Accession mapped clusters // E	CF362763,CK464530,CK465842,CK467944,CN153014,CN155115
Ssc.19178.2.A1_a_at	2.4518	---	---	This probe set was annotated using the Accession mapped clusters based pipeline to a UniGene identifier using 1 transcripts. // false // Accession mapped clusters // E	CF366076
Ssc.29100.1.S1_at	2.4511	Chemokine (C-C motif) ligand 28	CCL28	This probe set was annotated using the Accession mapped clusters based pipeline to a UniGene identifier using 4 transcripts. // false // Accession mapped clusters // E	AJ658497,AJ686001,CO988554,CO992515
Ssc.17221.1.S1_at	2.4501	microsomal triglyceride transfer protein	MTTP	This probe set was annotated using the Matching Probes based pipeline to a Entrez Gene identifier using 2 transcripts. // false // Matching Probes // A	AY217034(11),NM_214185(11)
Ssc.22359.1.A1_at	2.4495	---	---	This probe set was annotated using the Accession mapped clusters based pipeline to a UniGene identifier using 1 transcripts. // false // Accession mapped clusters // E	CF792321
Ssc.9128.2.A1_at	2.4492	Similar to F-box only protein 9 (Cross-immune reaction antigen 1) (Renal carcinoma antigen NY-REN-57)	LOC100152568	This probe set was annotated using the Accession mapped clusters based pipeline to a UniGene identifier using 12 transcripts. // false // Accession mapped clusters // E	AJ653675,BF709569,BI404947,BQ597711,BX914757,BX917452,BX920798,BX923783,CO941197,CO987125,CO990760,CO991569
Ssc.10388.1.S1_a_at	2.4466	---	---	This probe set was annotated using the Accession mapped clusters based pipeline to a UniGene identifier using 12 transcripts. // false // Accession mapped clusters // E	BE234865,BF078421,BG383687,BI339973,BI359814,BP168379,BX919381,BX920265,CB286092,CB286093,CN164439,CN164796
Ssc.12285.1.A1_at	2.4464	---	---	This probe set was annotated using the Accession mapped clusters based pipeline to a UniGene identifier using 6 transcripts. // false // Accession mapped clusters // E	AJ666677,BI401643,BX926220,CK456654,CK458077,CO956534
Ssc.29795.1.A1_at	2.4447	---	---	This probe set was annotated using the Accession mapped clusters based pipeline to a UniGene identifier using 1 transcripts. // false // Accession mapped clusters // E	CO947595
Ssc.22060.2.S1_at	2.4397	---	---	This probe set was annotated using the Accession mapped clusters based pipeline to a UniGene identifier using 3 transcripts. // false // Accession mapped clusters // E	AJ681190,CF177152,CK450005
Ssc.12664.1.S1_a_at	2.4374	similar to SLCO3A1 protein	LOC100156054	This probe set was annotated using the Matching Probes based pipeline to a Entrez Gene identifier using 2 transcripts. // false // Matching Probes // A	AK234373(11),XM_001924347(11)
Ssc.10907.1.A1_at	2.437	---	---	This probe set was annotated using the Matching Probes based pipeline to a UniGene identifier using 1 transcripts. // false // Matching Probes // A	AK232146(10)
Ssc.21885.1.S1_at	2.4365	---	---	This probe set was annotated using the Accession mapped clusters based pipeline to a UniGene identifier using 9 transcripts. // false // Accession mapped clusters // E	AJ275301,AW359557,AW482956,BF075293,BF078967,BG382991,CF788345,CF788941,CO947228
Ssc.21468.2.A1_at	2.4357	---	---	This probe set was annotated using the Accession mapped clusters based pipeline to a UniGene identifier using 1 transcripts. // false // Accession mapped clusters // E	CF792034
Ssc.25938.1.A1_at	2.4356	similar to peroxin 2	LOC100152963	This probe set was annotated using the Matching Probes based pipeline to a Entrez Gene identifier using 1 transcripts. // false // Matching Probes // A	XM_001925361(11)
Ssc.17345.1.S1_at	2.4339	angiopoietin-like 4	ANGPTL4	This probe set was annotated using the Matching Probes based pipeline to a Entrez Gene identifier using 4 transcripts. // false // Matching Probes // A	AY307772(9),AY751522(10),AY974561(11),NM_001038644(10)
Ssc.24245.1.S1_at	2.4331	---	---	This probe set was annotated using the Matching Probes based pipeline to a UniGene identifier using 1 transcripts. // false // Matching Probes // A	AK235943(11)
Ssc.20945.1.S1_at	2.4328	similar to bromodomain adjacent to zinc finger domain, 2A	LOC100153516	This probe set was annotated using the Matching Probes based pipeline to a Entrez Gene identifier using 1 transcripts. // false // Matching Probes // A	XM_001927752(11)
Ssc.20223.1.S1_at	2.4311	---	---	This probe set was annotated using the Accession mapped clusters based pipeline to a UniGene identifier using 6 transcripts. // false // Accession mapped clusters // E	BI118440,BX670060,BX675861,BX677253,CO941174,CO990253
Ssc.21334.1.S1_at	2.4297	---	---	This probe set was annotated using the Accession mapped clusters based pipeline to a UniGene identifier using 5 transcripts. // false // Accession mapped clusters // E	BI359975,CF788894,CF789319,CN164205,CN164371
Ssc.28055.1.A1_at	2.4296	zygote arrest 1-like protein	LOC100156191	This probe set was annotated using the Matching Probes based pipeline to a Entrez Gene identifier using 2 transcripts. // false // Matching Probes // A	AK234346(10),XM_001929230(10)
Ssc.27493.1.S1_at	2.4272	---	---	This probe set was annotated using the Accession mapped clusters based pipeline to a UniGene identifier using 4 transcripts. // false // Accession mapped clusters // E	BI344363,BI344368,CN162267,CN163637
Ssc.12738.1.A1_at	2.4242	---	---	This probe set was annotated using the Accession mapped clusters based pipeline to a UniGene identifier using 3 transcripts. // false // Accession mapped clusters // E	BI403443,CN157832,CN159766
Ssc.17582.1.A1_a_at	2.424	---	---	This probe set was annotated using the Accession mapped clusters based pipeline to a UniGene identifier using 2 transcripts. // false // Accession mapped clusters // E	CN161021,CO987901
Ssc.24941.1.S1_at	2.4182	---	---	This probe set was annotated using the Accession mapped clusters based pipeline to a UniGene identifier using 3 transcripts. // false // Accession mapped clusters // E	BE232918,CK466274,CK468382
Ssc.19408.1.S1_at	2.4147	---	---	This probe set was annotated using the Matching Probes based pipeline to a UniGene identifier using 1 transcripts. // false // Matching Probes // A	AK233255(11)
Ssc.18522.1.A1_at	2.4142	---	---	This probe set was annotated using the Accession mapped clusters based pipeline to a UniGene identifier using 2 transcripts. // false // Accession mapped clusters // E	BM484187,CO994369
Ssc.11253.1.A1_at	2.4135	---	---	This probe set was annotated using the Accession mapped clusters based pipeline to a UniGene identifier using 1 transcripts. // false // Accession mapped clusters // E	BI181189
Ssc.13033.1.A1_at	2.4132	---	---	This probe set was annotated using the Accession mapped clusters based pipeline to a UniGene identifier using 2 transcripts. // false // Accession mapped clusters // E	BQ603841,CB480569
Ssc.17815.1.S1_at	2.413	lectin, galactoside-binding, soluble, 3	LGALS3	This probe set was annotated using the Matching Probes based pipeline to a Entrez Gene identifier using 2 transcripts. // false // Matching Probes // A	EF053388(11),NM_001097501(11)
Ssc.6661.1.S1_at	2.4114	---	---	This probe set was annotated using the Accession mapped clusters based pipeline to a UniGene identifier using 5 transcripts. // false // Accession mapped clusters // E	AW347329,BE235760,BF080673,BF442035,CN028336
Ssc.6977.1.A1_at	2.4101	similar to Protein FAM116A	LOC100152812	This probe set was annotated using the Matching Probes based pipeline to a Entrez Gene identifier using 2 transcripts. // false // Matching Probes // A	AK230688(9),XM_001926533(9)
Ssc.19807.1.S1_at	2.4091	lipin 2	LPIN2	This probe set was annotated using the Matching Probes based pipeline to a Entrez Gene identifier using 1 transcripts. // false // Matching Probes // A	EU344905(9)
Ssc.6701.1.S1_at	2.4079	---	---	This probe set was annotated using the Accession mapped clusters based pipeline to a UniGene identifier using 27 transcripts. // false // Accession mapped clusters // E	AW619000,AW619010,AW619307,AW619683,AW619861,BI327338,BQ599970,BQ600212,BQ600880,BQ602803,BX675961,BX675962,BX916792,BX927003,CB286166,CB286167,CB474873,CB475372,CB477264,CB481772,CB483233,CF792602,CF793965,CF795857,CN158047,CN159982,CO992826
Ssc.25365.1.S1_at	2.4076	---	---	This probe set was annotated using the Design Representative Id based pipeline to a GenBank identifier using 1 transcripts. // false // Design Representative Id // R	BX915508
Ssc.9075.1.A1_at	2.4071	C-JUN protein	C-JUN	This probe set was annotated using the Matching Probes based pipeline to a Entrez Gene identifier using 1 transcripts. // false // Matching Probes // A	NM_213880(10)
Ssc.4724.1.S1_at	2.4062	---	---	This probe set was annotated using the Accession mapped clusters based pipeline to a UniGene identifier using 4 transcripts. // false // Accession mapped clusters // E	AW480795,BQ602932,BX922894,CO954367
Ssc.17203.2.S1_at	2.4057	Similar to Cathepsin S	LOC100153090	This probe set was annotated using the Accession mapped clusters based pipeline to a UniGene identifier using 62 transcripts. // false // Accession mapped clusters // E	AJ746950,AJ747539,AJ747563,CB469455,CB469481,CB469500,CB469518,CB469572,CB469615,CB470037,CB470380,CB471840,CB471846,CB471847,CB472037,CB472492,CB472493,CB473642,CB473726,CB473819,CB474239,CB474326,CB474458,CB474907,CB475710,CB475928,CB476111,CB476299,CB476842,CB476844,CB477324,CB477561,CB477617,CB477918,CB477948,CB478284,CB478294,CB478316,CB478412,CB478429,CB478814,CB479092,CB479237,CB479351,CB4…
Ssc.31120.1.A1_at	2.4057	nuclear receptor coactivator 1	NCOA1	This probe set was annotated using the Matching Probes based pipeline to a Entrez Gene identifier using 2 transcripts. // false // Matching Probes // A	EU346670(11),EU346671(11)
Ssc.30706.2.S1_at	2.4015	similar to Rab9 effector p40	LOC100152056	This probe set was annotated using the Matching Probes based pipeline to a Entrez Gene identifier using 3 transcripts. // false // Matching Probes // A	AK240368(9),XM_001929207(11),XM_001929208(11)
Ssc.31050.1.S1_at	2.4006	---	---	This probe set was annotated using the Accession mapped clusters based pipeline to a UniGene identifier using 5 transcripts. // false // Accession mapped clusters // E	BI344469,BI344470,BI344471,BI344763,CO987783
Ssc.19844.1.S1_at	2.4005	similar to transcription factor NRF	LOC100155370	This probe set was annotated using the Matching Probes based pipeline to a Entrez Gene identifier using 1 transcripts. // false // Matching Probes // A	XM_001927183(11)
Ssc.19518.1.S1_at	2.4002	---	---	This probe set was annotated using the Matching Probes based pipeline to a UniGene identifier using 1 transcripts. // false // Matching Probes // A	AK234202(11)
Ssc.2965.2.A1_at	2.3996	---	---	This probe set was annotated using the Accession mapped clusters based pipeline to a UniGene identifier using 1 transcripts. // false // Accession mapped clusters // E	CF179644
Ssc.6142.1.S1_at	2.3984	ATG4 autophagy related 4 homolog D (S. cerevisiae)	ATG4D	This probe set was annotated using the Matching Probes based pipeline to a Entrez Gene identifier using 1 transcripts. // false // Matching Probes // A	NM_001123079(10)
Ssc.21574.1.S1_at	2.3982	---	---	This probe set was annotated using the Accession mapped clusters based pipeline to a UniGene identifier using 5 transcripts. // false // Accession mapped clusters // E	AW353800,AW417518,BX666847,BX671175,CB481951
Ssc.9411.1.A1_at	2.3957	---	---	This probe set was annotated using the Accession mapped clusters based pipeline to a UniGene identifier using 1 transcripts. // false // Accession mapped clusters // E	BF710474
Ssc.1555.1.A1_at	2.3952	V-fos FBJ murine osteosarcoma viral oncogene homolog	FOS	This probe set was annotated using the Accession mapped clusters based pipeline to a UniGene identifier using 18 transcripts. // false // Accession mapped clusters // E	AW347336,BE013887,BF702373,BF709080,BF710009,BF711150,BF711757,BI182947,BI399591,BI400010,BM658500,BM658610,BQ602425,BX915365,CB472311,CF363977,CF365377,CO948308
Ssc.5611.1.S1_at	2.3948	similar to MGC140249 protein	LOC100152325	This probe set was annotated using the Matching Probes based pipeline to a Entrez Gene identifier using 1 transcripts. // false // Matching Probes // A	XM_001929468(11)
Ssc.18232.1.S1_at	2.3934	---	---	This probe set was annotated using the Accession mapped clusters based pipeline to a UniGene identifier using 4 transcripts. // false // Accession mapped clusters // E	BG610195,BI338982,CF180242,CK458424
Ssc.23776.1.S1_at	2.3933	---	---	This probe set was annotated using the Matching Probes based pipeline to a UniGene identifier using 1 transcripts. // false // Matching Probes // A	AK235752(11)
Ssc.12857.1.S1_at	2.3924	---	---	This probe set was annotated using the Matching Probes based pipeline to a UniGene identifier using 1 transcripts. // false // Matching Probes // A	AK236026(10)
Ssc.20478.1.S1_at	2.3915	---	---	This probe set was annotated using the Matching Probes based pipeline to a UniGene identifier using 1 transcripts. // false // Matching Probes // A	AY609489(9)
Ssc.1994.1.S1_at	2.3906	mitogen-activated protein kinase-activated protein kinase 5	MAPKAPK5	This probe set was annotated using the Matching Probes based pipeline to a Entrez Gene identifier using 2 transcripts. // false // Matching Probes // A	FJ438464(10),NM_001143694(10)
Ssc.27458.1.A1_at	2.3888	---	---	This probe set was annotated using the Accession mapped clusters based pipeline to a UniGene identifier using 4 transcripts. // false // Accession mapped clusters // E	CN158847,CN160386,CN160763,CO946756
Ssc.11910.1.S1_at	2.3871	---	---	This probe set was annotated using the Accession mapped clusters based pipeline to a UniGene identifier using 4 transcripts. // false // Accession mapped clusters // E	BI185840,BI185847,CB287975,CB479947
Ssc.11410.1.A1_at	2.3848	---	---	This probe set was annotated using the Accession mapped clusters based pipeline to a UniGene identifier using 1 transcripts. // false // Accession mapped clusters // E	BI182412
Ssc.5389.2.S1_at	2.3813	similar to Isocitrate dehydrogenase 3 (NAD+) alpha	LOC100157242	This probe set was annotated using the Matching Probes based pipeline to a Entrez Gene identifier using 2 transcripts. // false // Matching Probes // A	AY609663(11),XM_001927338(11)
Ssc.112.1.S1_at	2.3797	inhibin, beta A	INHBA	This probe set was annotated using the Matching Probes based pipeline to a Entrez Gene identifier using 1 transcripts. // false // Matching Probes // A	NM_214028(11)
Ssc.25189.1.S1_a_at	2.3793	---	---	This probe set was annotated using the Accession mapped clusters based pipeline to a UniGene identifier using 7 transcripts. // false // Accession mapped clusters // E	AJ660484,BG609542,BG609544,CK460723,CK461417,CK465908,CK468011
Ssc.30777.3.A1_at	2.3793	---	---	This probe set was annotated using the Matching Probes based pipeline to a UniGene identifier using 1 transcripts. // false // Matching Probes // A	AK232175(9)
Ssc.24545.1.S1_at	2.3782	Ribosomal protein S28	RPS28	This probe set was annotated using the Accession mapped clusters based pipeline to a UniGene identifier using 2 transcripts. // false // Accession mapped clusters // E	BI184181,CK459554
Ssc.10226.1.A1_at	2.3779	Ras homolog gene family, member B	RHOB	This probe set was annotated using the Accession mapped clusters based pipeline to a UniGene identifier using 81 transcripts. // false // Accession mapped clusters // E	AJ653465,AJ665940,AJ681234,AU296490,AW312284,AW312925,BE014731,BF080576,BF708733,BF709119,BF709371,BF709582,BF709985,BF710214,BF710326,BF710933,BF710991,BF711216,BI181376,BI182611,BI182751,BI183907,BI184492,BI185242,BI245063,BI305011,BI340442,BI398576,BI398580,BI398780,BI398988,BI399163,BI399188,BI399300,BI399458,BI399556,BI399880,BI399950,BI400052,BI400262,BI400276,BI400384,BI400393,BI400409,BI4…
Ssc.30609.1.A1_at	2.3772	similar to putative homeodomain transcription factor 1	LOC100154428	This probe set was annotated using the Matching Probes based pipeline to a Entrez Gene identifier using 1 transcripts. // false // Matching Probes // A	XM_001925111(11)
Ssc.21986.1.S1_at	2.3756	---	---	This probe set was annotated using the Accession mapped clusters based pipeline to a UniGene identifier using 7 transcripts. // false // Accession mapped clusters // E	AJ301022,AJ654286,AJ667579,BX665259,BX667441,CB480767,CO987356
Ssc.7185.1.A1_at	2.3755	---	---	This probe set was annotated using the Accession mapped clusters based pipeline to a UniGene identifier using 4 transcripts. // false // Accession mapped clusters // E	AJ659042,BI401061,BQ600424,BQ603657
Ssc.16452.1.S1_at	2.3753	similar to zinc binding alcohol dehydrogenase, domain containing 2	LOC100158127	This probe set was annotated using the Matching Probes based pipeline to a Entrez Gene identifier using 1 transcripts. // false // Matching Probes // A	XR_045528(9)
Ssc.26359.1.S1_a_at	2.3751	CDP-diacylglycerol synthase (phosphatidate cytidylyltransferase) 2	CDS2	This probe set was annotated using the Matching Probes based pipeline to a Entrez Gene identifier using 1 transcripts. // false // Matching Probes // A	DQ105590(11)
Ssc.21036.1.S1_at	2.3749	---	---	This probe set was annotated using the Accession mapped clusters based pipeline to a UniGene identifier using 10 transcripts. // false // Accession mapped clusters // E	BX667236,BX668140,BX676511,BX676512,CK455344,CK456401,CK459709,CK460060,CK463741,CK464096
Ssc.4177.2.S1_at	2.3748	---	---	This probe set was annotated using the Accession mapped clusters based pipeline to a UniGene identifier using 3 transcripts. // false // Accession mapped clusters // E	BG732809,BX925008,CF791243
Ssc.16175.1.S1_at	2.3724	leukemia inhibitory factor receptor	LIFR	This probe set was annotated using the Matching Probes based pipeline to a Entrez Gene identifier using 1 transcripts. // false // Matching Probes // A	U91518(11)
Ssc.16501.1.S1_at	2.3714	---	---	This probe set was annotated using the Accession mapped clusters based pipeline to a UniGene identifier using 6 transcripts. // false // Accession mapped clusters // E	CB286591,CF722928,CK465165,CK467263,CO937665,CO988449
Ssc.27267.1.A1_at	2.3689	---	---	This probe set was annotated using the Accession mapped clusters based pipeline to a UniGene identifier using 6 transcripts. // false // Accession mapped clusters // E	AJ666045,CK451666,CK452715,CN032957,CN154772,CN156878
Ssc.12583.1.S1_at	2.3685	---	---	This probe set was annotated using the Accession mapped clusters based pipeline to a UniGene identifier using 4 transcripts. // false // Accession mapped clusters // E	AW431730,BI402899,CF795774,CK449898
Ssc.19516.1.A1_at	2.3669	---	---	This probe set was annotated using the Accession mapped clusters based pipeline to a UniGene identifier using 2 transcripts. // false // Accession mapped clusters // E	CF365865,CF368392
Ssc.26178.1.S1_at	2.3667	---	---	This probe set was annotated using the Accession mapped clusters based pipeline to a UniGene identifier using 3 transcripts. // false // Accession mapped clusters // E	BP143999,BX915631,BX918224
Ssc.9844.1.A1_at	2.3662	---	---	This probe set was annotated using the Accession mapped clusters based pipeline to a UniGene identifier using 1 transcripts. // false // Accession mapped clusters // E	BI399084
Ssc.6282.1.S1_at	2.365	---	---	This probe set was annotated using the Accession mapped clusters based pipeline to a UniGene identifier using 18 transcripts. // false // Accession mapped clusters // E	AJ682729,AW416201,AW480150,AW480151,BF194212,BF194289,BF194490,BF194637,BI339591,BI344373,BX919405,BX921772,CF359741,CF795384,CK449477,CN153855,CN155973,CO988638
Ssc.28102.1.A1_at	2.3623	---	---	This probe set was annotated using the Accession mapped clusters based pipeline to a UniGene identifier using 1 transcripts. // false // Accession mapped clusters // E	CN031930
Ssc.24723.1.S1_at	2.3618	---	---	This probe set was annotated using the Accession mapped clusters based pipeline to a UniGene identifier using 2 transcripts. // false // Accession mapped clusters // E	CK463828,CK464184
Ssc.28311.1.S1_at	2.3602	similar to RNA terminal phosphate cyclase-like 1	LOC100154484	This probe set was annotated using the Matching Probes based pipeline to a Entrez Gene identifier using 1 transcripts. // false // Matching Probes // A	XM_001926437(11)
Ssc.26504.1.A1_at	2.3598	---	---	This probe set was annotated using the Accession mapped clusters based pipeline to a UniGene identifier using 1 transcripts. // false // Accession mapped clusters // E	CN070234
Ssc.14277.1.A1_at	2.3598	---	---	This probe set was annotated using the Accession mapped clusters based pipeline to a UniGene identifier using 1 transcripts. // false // Accession mapped clusters // E	BQ601671
Ssc.4584.1.S1_at	2.3583	---	---	This probe set was annotated using the Accession mapped clusters based pipeline to a UniGene identifier using 14 transcripts. // false // Accession mapped clusters // E	AW325616,AW431480,BF191798,BF193185,BF440632,BF443272,BG383629,BG835180,BI337576,BP170103,CN154321,CN156429,CN158794,CN160710
Ssc.10105.1.A1_at	2.358	---	---	This probe set was annotated using the Accession mapped clusters based pipeline to a UniGene identifier using 1 transcripts. // false // Accession mapped clusters // E	BI399840
Ssc.3529.1.A1_at	2.3565	---	---	This probe set was annotated using the Accession mapped clusters based pipeline to a UniGene identifier using 7 transcripts. // false // Accession mapped clusters // E	BE235832,BI185354,BI186008,BX920204,CA778704,CK466057,CN156254
Ssc.1397.1.S1_at	2.3546	---	---	This probe set was annotated using the Accession mapped clusters based pipeline to a UniGene identifier using 10 transcripts. // false // Accession mapped clusters // E	AW326061,AW416290,BF189033,BX923545,CK455410,CK456468,CK456841,CK458262,CK465044,CK467143
Ssc.25219.2.S1_at	2.3532	---	---	This probe set was annotated using the Accession mapped clusters based pipeline to a UniGene identifier using 7 transcripts. // false // Accession mapped clusters // E	BF194211,BI467519,BI467531,BP460604,CN157147,CN159098,F15112
Ssc.17920.1.A1_at	2.3475	hypothetical protein LOC100155770	LOC100155770	This probe set was annotated using the Matching Probes based pipeline to a Entrez Gene identifier using 1 transcripts. // false // Matching Probes // A	XM_001926309(11)
Ssc.17920.3.S1_at	2.3473	hypothetical protein LOC100155770	LOC100155770	This probe set was annotated using the Matching Probes based pipeline to a Entrez Gene identifier using 1 transcripts. // false // Matching Probes // A	XM_001926309(11)
Ssc.19290.2.A1_at	2.3454	---	---	This probe set was annotated using the Accession mapped clusters based pipeline to a UniGene identifier using 1 transcripts. // false // Accession mapped clusters // E	CF362574
Ssc.27794.1.S1_at	2.3454	---	---	This probe set was annotated using the Accession mapped clusters based pipeline to a UniGene identifier using 5 transcripts. // false // Accession mapped clusters // E	AJ664257,BG382059,BG383310,BG661132,CF365281
Ssc.4154.1.A1_at	2.3453	---	---	This probe set was annotated using the Accession mapped clusters based pipeline to a UniGene identifier using 10 transcripts. // false // Accession mapped clusters // E	AW786398,BF199292,BF199297,BG733536,BG733544,BQ604004,CO987161,CO987823,CO992701,CO993311
Ssc.10388.2.S1_at	2.345	---	---	This probe set was annotated using the Accession mapped clusters based pipeline to a UniGene identifier using 5 transcripts. // false // Accession mapped clusters // E	BI400904,BX923456,CB479815,CK457975,CK459022
Ssc.25228.1.S1_at	2.3436	---	---	This probe set was annotated using the Accession mapped clusters based pipeline to a UniGene identifier using 9 transcripts. // false // Accession mapped clusters // E	BE014646,BE014953,BG894746,BM484537,CF367223,CF368627,CK460819,CN158895,CN160846
Ssc.23510.1.A1_s_at	2.343	MHC class I antigen 8	SLA-8	This probe set was annotated using the Accession mapped clusters based pipeline to a UniGene identifier using 1 transcripts. // false // Accession mapped clusters // E	CF365277
Ssc.14186.1.A1_at	2.3429	similar to Mitochondrial import receptor subunit TOM20 homolog (Mitochondrial 20 kDa outer membrane protein) (Outer mitochondrial membrane receptor Tom20)	LOC100152814	This probe set was annotated using the Matching Probes based pipeline to a Entrez Gene identifier using 1 transcripts. // false // Matching Probes // A	XM_001926935(11)
Ssc.29714.1.A1_at	2.3424	---	---	This probe set was annotated using the Accession mapped clusters based pipeline to a UniGene identifier using 2 transcripts. // false // Accession mapped clusters // E	CF368929,CO945348
Ssc.4820.1.S1_at	2.3413	---	---	This probe set was annotated using the Accession mapped clusters based pipeline to a UniGene identifier using 5 transcripts. // false // Accession mapped clusters // E	AW359801,BF080625,BI346558,CO988073,CO992956
Ssc.12849.1.A1_at	2.3403	similar to ankyrin repeat and SOCS box-containing protein 11	LOC100154431	This probe set was annotated using the Matching Probes based pipeline to a Entrez Gene identifier using 1 transcripts. // false // Matching Probes // A	XM_001926654(11)
Ssc.7750.1.S1_at	2.34	---	---	This probe set was annotated using the Accession mapped clusters based pipeline to a UniGene identifier using 7 transcripts. // false // Accession mapped clusters // E	BE014658,BE015103,BP165679,BX673365,CK464820,CK466916,CN160826
Ssc.27285.1.A1_at	2.3393	---	---	This probe set was annotated using the Accession mapped clusters based pipeline to a UniGene identifier using 3 transcripts. // false // Accession mapped clusters // E	CK457851,CK458906,CN152978
Ssc.15617.1.S1_at	2.3384	similar to HpaII tiny fragments locus 9C	LOC100154701	This probe set was annotated using the Matching Probes based pipeline to a Entrez Gene identifier using 1 transcripts. // false // Matching Probes // A	XM_001927785(10)
Ssc.1567.3.A1_at	2.3376	similar to programmed cell death 11	LOC100157027	This probe set was annotated using the Matching Probes based pipeline to a Entrez Gene identifier using 1 transcripts. // false // Matching Probes // A	XM_001926774(10)
Ssc.23363.1.S1_at	2.3375	---	---	This probe set was annotated using the Accession mapped clusters based pipeline to a UniGene identifier using 5 transcripts. // false // Accession mapped clusters // E	AJ655102,AJ656368,AJ659514,AJ659578,BQ598651
Ssc.26407.1.S1_at	2.3347	---	---	This probe set was annotated using the Accession mapped clusters based pipeline to a UniGene identifier using 4 transcripts. // false // Accession mapped clusters // E	AJ651436,AJ659205,CN161580,CN162974
Ssc.29507.1.A1_at	2.3338	---	---	This probe set was annotated using the Accession mapped clusters based pipeline to a UniGene identifier using 1 transcripts. // false // Accession mapped clusters // E	CO940675
Ssc.24911.1.S1_at	2.3336	---	---	This probe set was annotated using the Accession mapped clusters based pipeline to a UniGene identifier using 7 transcripts. // false // Accession mapped clusters // E	AJ668370,AW311933,AW311934,BF192329,BI181681,CK465565,CK467672
Ssc.26347.1.A1_at	2.3328	1-acylglycerol-3-phosphate O-acyltransferase 5 (lysophosphatidic acid acyltransferase, epsilon)	AGPAT5	This probe set was annotated using the Matching Probes based pipeline to a Entrez Gene identifier using 2 transcripts. // false // Matching Probes // A	FJ439668(9),NM_001143701(9)
Ssc.4303.1.S1_at	2.3318	Similar to Eukaryotic translation elongation factor 1 epsilon-1 (Multisynthetase complex auxiliary component p18) (Elongation factor p18)	LOC100155141	This probe set was annotated using the Accession mapped clusters based pipeline to a UniGene identifier using 13 transcripts. // false // Accession mapped clusters // E	AJ651689,AJ652306,AJ652343,AJ653527,AJ656932,AJ657856,AJ679771,BF702720,BF709195,BI337771,BQ601887,CO939009,CO995024
Ssc.27278.1.S1_at	2.3318	---	---	This probe set was annotated using the Accession mapped clusters based pipeline to a UniGene identifier using 9 transcripts. // false // Accession mapped clusters // E	AJ658770,BI186453,BI186496,CK454505,CK455551,CN154245,CN156352,CN164103,CN164317
Ssc.4451.2.S1_at	2.3316	---	---	This probe set was annotated using the Accession mapped clusters based pipeline to a UniGene identifier using 4 transcripts. // false // Accession mapped clusters // E	AJ658418,BG896011,CB287044,CF791896
Ssc.3822.2.S1_a_at	2.3313	---	---	This probe set was annotated using the Matching Probes based pipeline to a UniGene identifier using 1 transcripts. // false // Matching Probes // A	AK235894(10)
Ssc.21147.3.A1_at	2.3301	---	---	This probe set was annotated using the Accession mapped clusters based pipeline to a UniGene identifier using 1 transcripts. // false // Accession mapped clusters // E	CF789641
Ssc.18452.1.S1_at	2.3299	---	---	This probe set was annotated using the Accession mapped clusters based pipeline to a UniGene identifier using 10 transcripts. // false // Accession mapped clusters // E	BE231962,BE235565,BM190125,CF176272,CF177629,CF366113,CK457067,CK458490,CK463927,CK464282
Ssc.8066.1.A1_at	2.3292	---	---	This probe set was annotated using the Accession mapped clusters based pipeline to a UniGene identifier using 1 transcripts. // false // Accession mapped clusters // E	BF703507
Ssc.5382.1.A1_a_at	2.3263	---	---	This probe set was annotated using the Accession mapped clusters based pipeline to a UniGene identifier using 2 transcripts. // false // Accession mapped clusters // E	BF190119,CF175274
Ssc.4303.2.S1_at	2.325	similar to Eukaryotic translation elongation factor 1 epsilon-1 (Multisynthetase complex auxiliary component p18) (Elongation factor p18)	LOC100155141	This probe set was annotated using the Matching Probes based pipeline to a Entrez Gene identifier using 1 transcripts. // false // Matching Probes // A	XM_001928654(11)
Ssc.8998.1.A1_at	2.3235	Similar to Proline-rich nuclear receptor coactivator 1	LOC100153533	This probe set was annotated using the Accession mapped clusters based pipeline to a UniGene identifier using 7 transcripts. // false // Accession mapped clusters // E	BF709029,BI401371,CO940712,CO942126,CO947564,CO951027,CO990052
Ssc.19249.2.S1_a_at	2.3232	similar to UPF0436 protein C9orf6	LOC100156819	This probe set was annotated using the Matching Probes based pipeline to a Entrez Gene identifier using 1 transcripts. // false // Matching Probes // A	XM_001924196(11)
Ssc.26386.2.S1_a_at	2.3226	PUA protein	LOC595107	This probe set was annotated using the Matching Probes based pipeline to a Entrez Gene identifier using 2 transcripts. // false // Matching Probes // A	AY864609(11),NM_001048071(11)
Ssc.1523.1.S1_at	2.3188	---	---	This probe set was annotated using the Accession mapped clusters based pipeline to a UniGene identifier using 21 transcripts. // false // Accession mapped clusters // E	AW347037,AW347575,AW480404,BE012936,BF190816,BF192600,BG383057,BG384273,BI184095,BI185567,BI359992,BI399863,CF181482,CF360043,CK462546,CK462909,CK465465,CK467569,CN069480,CN069481,CO946173
Ssc.1532.2.A1_at	2.3184	---	---	This probe set was annotated using the Accession mapped clusters based pipeline to a UniGene identifier using 1 transcripts. // false // Accession mapped clusters // E	BX668572
Ssc.24299.1.S1_at	2.3182	nuclear receptor coactivator 1	NCOA1	This probe set was annotated using the Matching Probes based pipeline to a Entrez Gene identifier using 2 transcripts. // false // Matching Probes // A	EU346670(9),EU346671(9)
Ssc.26673.1.S1_at	2.318	---	---	This probe set was annotated using the Accession mapped clusters based pipeline to a UniGene identifier using 2 transcripts. // false // Accession mapped clusters // E	CN154571,CN156677
Ssc.20419.2.S1_at	2.3179	---	---	This probe set was annotated using the Matching Probes based pipeline to a UniGene identifier using 1 transcripts. // false // Matching Probes // A	AK233578(11)
Ssc.24493.1.S1_at	2.3175	similar to neutral sphingomyelinase 3	LOC100152725	This probe set was annotated using the Matching Probes based pipeline to a Entrez Gene identifier using 2 transcripts. // false // Matching Probes // A	AK234371(11),XM_001929588(11)
Ssc.4656.1.S1_at	2.3166	cirhin	LOC414432	This probe set was annotated using the Matching Probes based pipeline to a Entrez Gene identifier using 1 transcripts. // false // Matching Probes // A	AY553924(11)
Ssc.21610.1.A1_at	2.3162	---	---	This probe set was annotated using the Accession mapped clusters based pipeline to a UniGene identifier using 3 transcripts. // false // Accession mapped clusters // E	CF787351,CF787950,CN032523
Ssc.22362.1.A1_at	2.3159	---	---	This probe set was annotated using the Accession mapped clusters based pipeline to a UniGene identifier using 2 transcripts. // false // Accession mapped clusters // E	CF792366,CO990147
Ssc.5999.1.A1_at	2.3157	similar to adenine nucleotide translocator 2	LOC100158185	This probe set was annotated using the Matching Probes based pipeline to a Entrez Gene identifier using 2 transcripts. // false // Matching Probes // A	AK236375(11),XM_001927440(11)
Ssc.13263.1.A1_at	2.3143	---	---	This probe set was annotated using the Accession mapped clusters based pipeline to a UniGene identifier using 1 transcripts. // false // Accession mapped clusters // E	BQ605066
Ssc.2547.1.S1_at	2.3132	---	---	This probe set was annotated using the Accession mapped clusters based pipeline to a UniGene identifier using 10 transcripts. // false // Accession mapped clusters // E	BE014039,BE014271,BE233651,BF079023,BF079028,BF079337,BF703394,BX670703,BX677282,CB480164
Ssc.3282.1.S1_at	2.3132	---	---	This probe set was annotated using the Matching Probes based pipeline to a UniGene identifier using 1 transcripts. // false // Matching Probes // A	AK240476(11)
Ssc.29067.1.A1_s_at	2.3127	---	---	This probe set was annotated using the Matching Probes based pipeline to a UniGene identifier using 1 transcripts. // false // Matching Probes // A	AK234362(11)
Ssc.29604.1.A1_at	2.3114	---	---	This probe set was annotated using the Accession mapped clusters based pipeline to a UniGene identifier using 1 transcripts. // false // Accession mapped clusters // E	CO941812
Ssc.12664.2.S1_at	2.3097	similar to SLCO3A1 protein	LOC100156054	This probe set was annotated using the Matching Probes based pipeline to a Entrez Gene identifier using 1 transcripts. // false // Matching Probes // A	XM_001924347(9)
Ssc.27483.2.S1_at	2.3084	similar to Translation initiation factor eIF-2B subunit alpha (eIF-2B GDP-GTP exchange factor subunit alpha)	LOC100156140	This probe set was annotated using the Matching Probes based pipeline to a Entrez Gene identifier using 2 transcripts. // false // Matching Probes // A	AK237521(11),XM_001927602(11)
Ssc.22201.2.S1_a_at	2.3083	similar to tRNA pseudouridine synthase A (tRNA-uridine isomerase I) (tRNA pseudouridylate synthase I)	LOC100157224	This probe set was annotated using the Matching Probes based pipeline to a Entrez Gene identifier using 2 transcripts. // false // Matching Probes // A	AK236827(11),XM_001928582(11)
Ssc.5994.1.S1_at	2.3063	---	---	This probe set was annotated using the Matching Probes based pipeline to a UniGene identifier using 1 transcripts. // false // Matching Probes // A	AK232794(10)
Ssc.10292.1.S1_at	2.3062	---	---	This probe set was annotated using the Accession mapped clusters based pipeline to a UniGene identifier using 3 transcripts. // false // Accession mapped clusters // E	AJ655608,AJ657100,BI400488
Ssc.14866.1.S1_at	2.3049	---	---	This probe set was annotated using the Accession mapped clusters based pipeline to a UniGene identifier using 3 transcripts. // false // Accession mapped clusters // E	AJ662952,BQ597845,CN162609
Ssc.5003.1.S1_at	2.3006	---	---	This probe set was annotated using the Accession mapped clusters based pipeline to a UniGene identifier using 3 transcripts. // false // Accession mapped clusters // E	AW436487,BQ604419,BX673061
Ssc.15257.1.S1_a_at	2.3001	similar to Serine/threonine-protein phosphatase 6 (PP6)	LOC100153256	This probe set was annotated using the Matching Probes based pipeline to a Entrez Gene identifier using 1 transcripts. // false // Matching Probes // A	XM_001929195(11)
Ssc.12569.1.A1_at	2.3	similar to tumor protein D52	LOC100151928	This probe set was annotated using the Matching Probes based pipeline to a Entrez Gene identifier using 2 transcripts. // false // Matching Probes // A	AY610035(10),XM_001925875(11)
Ssc.8374.1.A1_at	2.2997	---	---	This probe set was annotated using the Accession mapped clusters based pipeline to a UniGene identifier using 5 transcripts. // false // Accession mapped clusters // E	BP173076,BQ601263,CN154630,CN156735,CO952013
Ssc.3557.1.A1_at	2.299	---	---	This probe set was annotated using the Accession mapped clusters based pipeline to a UniGene identifier using 4 transcripts. // false // Accession mapped clusters // E	BE749705,BI402346,BX919372,CB481614
Ssc.28475.1.S1_at	2.2977	UL16 binding protein	ULBP1	This probe set was annotated using the Matching Probes based pipeline to a Entrez Gene identifier using 2 transcripts. // false // Matching Probes // A	AY248037(11),NM_001004035(11)
Ssc.27075.1.A1_at	2.2971	---	---	This probe set was annotated using the Accession mapped clusters based pipeline to a UniGene identifier using 2 transcripts. // false // Accession mapped clusters // E	CF362233,CN166403
Ssc.8733.1.A1_at	2.2964	---	---	This probe set was annotated using the Accession mapped clusters based pipeline to a UniGene identifier using 1 transcripts. // false // Accession mapped clusters // E	BF704293
Ssc.13205.1.S1_at	2.2963	---	---	This probe set was annotated using the Accession mapped clusters based pipeline to a UniGene identifier using 16 transcripts. // false // Accession mapped clusters // E	AW359881,AW431323,BF442471,CF175659,CF177003,CF790403,CF790743,CK452346,CK453404,CK453941,CK454046,CK456163,CK467928,CN154556,CN156662,CN166513
Ssc.23514.2.S1_at	2.2956	---	---	This probe set was annotated using the Matching Probes based pipeline to a UniGene identifier using 1 transcripts. // false // Matching Probes // A	AK237095(11)
Ssc.8038.1.A1_at	2.2955	---	---	This probe set was annotated using the Accession mapped clusters based pipeline to a UniGene identifier using 6 transcripts. // false // Accession mapped clusters // E	BF703067,BF703430,BI400544,BI405018,CF788058,CF795898
Ssc.3608.1.S1_at	2.2954	---	---	This probe set was annotated using the Accession mapped clusters based pipeline to a UniGene identifier using 3 transcripts. // false // Accession mapped clusters // E	BQ598055,CK452585,CK453650
Ssc.13173.2.S1_at	2.2946	---	---	This probe set was annotated using the Matching Probes based pipeline to a UniGene identifier using 1 transcripts. // false // Matching Probes // A	AK231972(11)
Ssc.18129.1.A1_at	2.2938	---	---	This probe set was annotated using the Accession mapped clusters based pipeline to a UniGene identifier using 4 transcripts. // false // Accession mapped clusters // E	CF180148,CF794888,CF795624,CK464591
Ssc.22816.1.S1_at	2.2937	---	---	This probe set was annotated using the Accession mapped clusters based pipeline to a UniGene identifier using 2 transcripts. // false // Accession mapped clusters // E	BX667233,BX672656
Ssc.6582.3.A1_a_at	2.2933	---	---	This probe set was annotated using the Matching Probes based pipeline to a UniGene identifier using 1 transcripts. // false // Matching Probes // A	AK232917(11)
Ssc.22201.1.S1_at	2.2928	similar to tRNA pseudouridine synthase A (tRNA-uridine isomerase I) (tRNA pseudouridylate synthase I)	LOC100157224	This probe set was annotated using the Matching Probes based pipeline to a Entrez Gene identifier using 2 transcripts. // false // Matching Probes // A	AK236827(11),XM_001928582(11)
Ssc.444.1.S1_at	2.2916	---	---	This probe set was annotated using the Matching Probes based pipeline to a UniGene identifier using 1 transcripts. // false // Matching Probes // A	Y18884(11)
Ssc.26786.1.S1_at	2.2913	---	---	This probe set was annotated using the Accession mapped clusters based pipeline to a UniGene identifier using 3 transcripts. // false // Accession mapped clusters // E	AJ657026,CN157774,CN159712
Ssc.183.1.S1_at	2.2895	glutathione S-transferase omega	GSTO1	This probe set was annotated using the Matching Probes based pipeline to a Entrez Gene identifier using 2 transcripts. // false // Matching Probes // A	AF188838(11),NM_214050(11)
Ssc.18645.1.S1_at	2.2858	---	---	This probe set was annotated using the Accession mapped clusters based pipeline to a UniGene identifier using 8 transcripts. // false // Accession mapped clusters // E	BX922364,BX924541,CF181520,CF360081,CF364899,CN158509,CN160431,CN162224
Ssc.8942.1.S1_at	2.2848	---	---	This probe set was annotated using the Accession mapped clusters based pipeline to a UniGene identifier using 3 transcripts. // false // Accession mapped clusters // E	BX665310,BX666243,BX673963
Ssc.27420.1.A1_at	2.2843	---	---	This probe set was annotated using the Accession mapped clusters based pipeline to a UniGene identifier using 4 transcripts. // false // Accession mapped clusters // E	CF793343,CF794720,CN158271,CN160197
Ssc.2664.1.S1_at	2.2841	---	---	This probe set was annotated using the Accession mapped clusters based pipeline to a UniGene identifier using 7 transcripts. // false // Accession mapped clusters // E	AJ679630,BE013259,BQ602790,CK463764,CK464119,CK464476,CK466562
Ssc.8252.1.A1_at	2.2838	---	---	This probe set was annotated using the Accession mapped clusters based pipeline to a UniGene identifier using 4 transcripts. // false // Accession mapped clusters // E	BF702753,CK457144,CK458567,CO955665
Ssc.29724.1.A1_at	2.2836	---	---	This probe set was annotated using the Accession mapped clusters based pipeline to a UniGene identifier using 1 transcripts. // false // Accession mapped clusters // E	CO944625
Ssc.7574.1.A1_at	2.2818	---	---	This probe set was annotated using the Accession mapped clusters based pipeline to a UniGene identifier using 1 transcripts. // false // Accession mapped clusters // E	BQ599315
Ssc.19354.1.S1_at	2.2816	---	---	This probe set was annotated using the Matching Probes based pipeline to a UniGene identifier using 2 transcripts. // false // Matching Probes // A	AK239789(11),AY609475(11)
Ssc.25584.1.S1_at	2.2813	---	---	This probe set was annotated using the Accession mapped clusters based pipeline to a UniGene identifier using 6 transcripts. // false // Accession mapped clusters // E	AJ660108,BX919207,BX926306,CO941239,CO942302,CO993625
Ssc.19192.2.A1_at	2.2808	chromosome 20 open reading frame 108 ortholog	CR956640.1	This probe set was annotated using the Matching Probes based pipeline to a Entrez Gene identifier using 1 transcripts. // false // Matching Probes // A	NM_001113701(11)
Ssc.11101.2.S1_at	2.2808	---	---	This probe set was annotated using the Accession mapped clusters based pipeline to a UniGene identifier using 9 transcripts. // false // Accession mapped clusters // E	AJ458124,BF443039,BP140607,BP164229,BQ604869,BX669544,BX669545,CB286436,CB286924
Ssc.21884.2.S1_at	2.2802	---	---	This probe set was annotated using the Matching Probes based pipeline to a UniGene identifier using 1 transcripts. // false // Matching Probes // A	AK239198(11)
Ssc.21167.2.A1_at	2.2773	---	---	This probe set was annotated using the Accession mapped clusters based pipeline to a UniGene identifier using 1 transcripts. // false // Accession mapped clusters // E	CF789086
Ssc.4661.1.S1_at	2.2767	---	---	This probe set was annotated using the Accession mapped clusters based pipeline to a UniGene identifier using 3 transcripts. // false // Accession mapped clusters // E	AW315747,AW482807,BQ601379
Ssc.7709.1.A1_at	2.2742	---	---	This probe set was annotated using the Accession mapped clusters based pipeline to a UniGene identifier using 1 transcripts. // false // Accession mapped clusters // E	BF711740
Ssc.6522.1.A1_at	2.274	---	---	This probe set was annotated using the Accession mapped clusters based pipeline to a UniGene identifier using 5 transcripts. // false // Accession mapped clusters // E	AJ657274,BI359819,BI398914,CO947877,CO956042
Ssc.3162.1.S1_at	2.2737	---	---	This probe set was annotated using the Matching Probes based pipeline to a UniGene identifier using 1 transcripts. // false // Matching Probes // A	AK238622(11)
Ssc.12417.1.S1_at	2.2732	malate dehydrogenase 2, NAD (mitochondrial)	MDH2	This probe set was annotated using the Accession mapped clusters based pipeline to a Entrez Gene identifier using 1 transcripts. // false // Accession mapped clusters // E	M16427
Ssc.10518.2.S1_at	2.2729	---	---	This probe set was annotated using the Accession mapped clusters based pipeline to a UniGene identifier using 5 transcripts. // false // Accession mapped clusters // E	AW312189,BP160992,BP160993,BP436808,CF177964
Ssc.21739.1.A1_at	2.2716	---	---	This probe set was annotated using the Accession mapped clusters based pipeline to a UniGene identifier using 5 transcripts. // false // Accession mapped clusters // E	BX666195,BX666196,CO944426,CO944427,CO944653
Ssc.18416.1.A1_at	2.2711	---	---	This probe set was annotated using the Accession mapped clusters based pipeline to a UniGene identifier using 2 transcripts. // false // Accession mapped clusters // E	CK466083,CK468186
Ssc.25423.1.S1_at	2.2709	---	---	This probe set was annotated using the Accession mapped clusters based pipeline to a UniGene identifier using 5 transcripts. // false // Accession mapped clusters // E	AJ683236,AW312916,BG609001,BI341285,BX916526
Ssc.15219.1.S1_at	2.2707	selenophosphate synthetase 2	SEPHS2	This probe set was annotated using the Matching Probes based pipeline to a Entrez Gene identifier using 2 transcripts. // false // Matching Probes // A	EF033624(10),NM_001093735(10)
Ssc.5505.1.S1_at	2.2704	---	---	This probe set was annotated using the Accession mapped clusters based pipeline to a UniGene identifier using 40 transcripts. // false // Accession mapped clusters // E	AW416850,AW430976,AW436676,AW784808,AW785421,AW785671,BE013063,BE013064,BF079917,BF189535,BF193529,BF194105,BF442588,BF444430,BG609855,BG732902,BG733252,BG894990,BG895608,BG895775,BI338007,BI338125,BI343105,BI344941,BI346523,BI359699,BI399695,BI402855,BM484749,BQ605059,BX925690,CB481559,CF181686,CF360293,CF366690,CF368106,CF796001,CK450128,CO954417,CO994933
Ssc.30295.1.A1_at	2.2693	---	---	This probe set was annotated using the Accession mapped clusters based pipeline to a UniGene identifier using 1 transcripts. // false // Accession mapped clusters // E	CO989954
Ssc.26773.1.A1_at	2.2691	---	---	This probe set was annotated using the Accession mapped clusters based pipeline to a UniGene identifier using 6 transcripts. // false // Accession mapped clusters // E	CK461652,CK462008,CN154357,CN156464,CN158003,CN159939
Ssc.26826.1.A1_at	2.2678	---	---	This probe set was annotated using the Accession mapped clusters based pipeline to a UniGene identifier using 1 transcripts. // false // Accession mapped clusters // E	CN160789
Ssc.26187.1.S1_at	2.2676	---	---	This probe set was annotated using the Accession mapped clusters based pipeline to a UniGene identifier using 2 transcripts. // false // Accession mapped clusters // E	BX919391,CF175886
Ssc.24686.1.A1_at	2.2674	---	---	This probe set was annotated using the Accession mapped clusters based pipeline to a UniGene identifier using 4 transcripts. // false // Accession mapped clusters // E	BX669326,BX669327,CK463052,CK463389
Ssc.4138.2.S1_at	2.2673	---	---	This probe set was annotated using the Accession mapped clusters based pipeline to a UniGene identifier using 3 transcripts. // false // Accession mapped clusters // E	AW416694,BG732723,BP461572
Ssc.5726.1.S1_at	2.2661	---	---	This probe set was annotated using the Accession mapped clusters based pipeline to a UniGene identifier using 3 transcripts. // false // Accession mapped clusters // E	BF198390,BF703272,CF791696
Ssc.19327.1.S1_at	2.266	Histone H1.3-like protein	LOC595122	This probe set was annotated using the Accession mapped clusters based pipeline to a UniGene identifier using 21 transcripts. // false // Accession mapped clusters // E	BI185028,BI336004,BP149978,BP155519,BP155537,BP155645,BP157319,BP162464,BP168332,BP168635,BP168636,BP169172,CB285644,CB287285,CF361069,CF362474,CF789729,CF790066,CF790068,CF795723,CK449851
Ssc.1501.1.S1_at	2.2657	similar to cysteine-rich with EGF-like domains 1	LOC100152256	This probe set was annotated using the Matching Probes based pipeline to a Entrez Gene identifier using 1 transcripts. // false // Matching Probes // A	XM_001928892(11)
Ssc.22060.1.A1_at	2.2649	---	---	This probe set was annotated using the Accession mapped clusters based pipeline to a UniGene identifier using 5 transcripts. // false // Accession mapped clusters // E	BX915268,CF175803,CF789473,CF795878,CO994567
Ssc.7423.1.S1_at	2.2641	---	---	This probe set was annotated using the Matching Probes based pipeline to a UniGene identifier using 1 transcripts. // false // Matching Probes // A	AK234770(10)
Ssc.21425.1.S1_at	2.2637	Similar to FL10	LOC100153939	This probe set was annotated using the Accession mapped clusters based pipeline to a UniGene identifier using 4 transcripts. // false // Accession mapped clusters // E	BP163614,CF365013,CF788278,CF788938
Ssc.886.1.S1_at	2.2615	---	---	This probe set was annotated using the Accession mapped clusters based pipeline to a UniGene identifier using 33 transcripts. // false // Accession mapped clusters // E	AJ653828,AJ655679,AJ660797,AJ662175,AJ662862,AJ665252,AJ667344,AJ669472,AJ669502,AW346624,AW480584,BE032667,BE032668,BE032736,BI119465,BI132560,BI184633,BI186721,BI401619,BM484396,BQ603845,BX670499,BX675832,BX922546,CB287137,CB469115,CF793339,CF794716,CN028373,CO947484,CO947735,CO948602,F23092
Ssc.24673.1.S1_at	2.2613	---	---	This probe set was annotated using the Accession mapped clusters based pipeline to a UniGene identifier using 7 transcripts. // false // Accession mapped clusters // E	BF703857,BX921566,BX921568,BX923965,CK462365,CK462726,CN027563
Ssc.1422.2.S1_at	2.261	---	---	This probe set was annotated using the Matching Probes based pipeline to a UniGene identifier using 1 transcripts. // false // Matching Probes // A	AK236478(11)
Ssc.9496.1.A1_at	2.2597	---	---	This probe set was annotated using the Accession mapped clusters based pipeline to a UniGene identifier using 2 transcripts. // false // Accession mapped clusters // E	BF710697,BF710958
Ssc.7016.2.S1_at	2.2584	---	---	This probe set was annotated using the Matching Probes based pipeline to a UniGene identifier using 1 transcripts. // false // Matching Probes // A	AK240115(11)
Ssc.12491.1.A1_at	2.2547	---	---	This probe set was annotated using the Accession mapped clusters based pipeline to a UniGene identifier using 1 transcripts. // false // Accession mapped clusters // E	BI402568
Ssc.8322.1.A1_at	2.2544	---	---	This probe set was annotated using the Accession mapped clusters based pipeline to a UniGene identifier using 8 transcripts. // false // Accession mapped clusters // E	BF712753,BF712808,BQ604816,CA779835,CF789632,CF789969,CO949258,CO993947
Ssc.16722.1.S1_at	2.254	---	---	This probe set was annotated using the Accession mapped clusters based pipeline to a UniGene identifier using 7 transcripts. // false // Accession mapped clusters // E	AJ651989,AJ652080,AJ659212,AJ660193,CD015916,CN157766,CN159704
Ssc.15469.1.A1_at	2.2535	Similar to protein tyrosine phosphatase-like A domain containing 1	LOC100154613	This probe set was annotated using the Accession mapped clusters based pipeline to a UniGene identifier using 1 transcripts. // false // Accession mapped clusters // E	CN031708
Ssc.10083.1.A1_at	2.2528	---	---	This probe set was annotated using the Accession mapped clusters based pipeline to a UniGene identifier using 1 transcripts. // false // Accession mapped clusters // E	BI399786
Ssc.4883.1.A1_at	2.2488	similar to CG16787 CG16787-PA	LOC100152775	This probe set was annotated using the Matching Probes based pipeline to a Entrez Gene identifier using 1 transcripts. // false // Matching Probes // A	XM_001926453(11)
Ssc.13177.1.A1_at	2.2484	---	---	This probe set was annotated using the Accession mapped clusters based pipeline to a UniGene identifier using 1 transcripts. // false // Accession mapped clusters // E	BQ604667
Ssc.22336.2.A1_at	2.248	---	---	This probe set was annotated using the Matching Probes based pipeline to a UniGene identifier using 1 transcripts. // false // Matching Probes // A	AK234167(9)
Ssc.25224.1.A1_at	2.2473	similar to Carboxypeptidase N catalytic chain precursor (CPN) (Carboxypeptidase N polypeptide 1) (Carboxypeptidase N small subunit) (Lysine carboxypeptidase) (Arginine carboxypeptidase) (Kininase-1) (Serum carboxypeptidase N) (SCPN) (Anaphylatoxin	LOC100157984	This probe set was annotated using the Matching Probes based pipeline to a Entrez Gene identifier using 2 transcripts. // false // Matching Probes // A	AK232759(11),XM_001929416(11)
Ssc.24513.1.S1_at	2.247	---	---	This probe set was annotated using the Accession mapped clusters based pipeline to a UniGene identifier using 8 transcripts. // false // Accession mapped clusters // E	AJ653354,CF361078,CF362484,CK457683,CK463137,CK463492,CO988834,CO990328
Ssc.28293.1.A1_at	2.2468	---	---	This probe set was annotated using the Accession mapped clusters based pipeline to a UniGene identifier using 2 transcripts. // false // Accession mapped clusters // E	CN025588,CN025933
Ssc.29901.1.A1_at	2.2463	similar to LOC522230 protein	LOC100154172	This probe set was annotated using the Matching Probes based pipeline to a Entrez Gene identifier using 1 transcripts. // false // Matching Probes // A	XM_001926112(11)
Ssc.4584.2.S1_at	2.2463	---	---	This probe set was annotated using the Matching Probes based pipeline to a UniGene identifier using 1 transcripts. // false // Matching Probes // A	AK240161(9)
Ssc.13063.1.S1_at	2.2458	---	---	This probe set was annotated using the Matching Probes based pipeline to a UniGene identifier using 1 transcripts. // false // Matching Probes // A	AK234604(9)
Ssc.1785.1.A1_at	2.2454	---	---	This probe set was annotated using the Matching Probes based pipeline to a UniGene identifier using 1 transcripts. // false // Matching Probes // A	AK232441(9)
Ssc.11067.1.S1_a_at	2.2446	similar to Multiple epidermal growth factor-like domains 9 precursor (EGF-like domain-containing protein 5) (Multiple EGF-like domain protein 5)	LOC100157028	This probe set was annotated using the Matching Probes based pipeline to a Entrez Gene identifier using 1 transcripts. // false // Matching Probes // A	XM_001925323(11)
Ssc.8207.1.A1_at	2.2445	---	---	This probe set was annotated using the Accession mapped clusters based pipeline to a UniGene identifier using 3 transcripts. // false // Accession mapped clusters // E	BQ601209,CO949370,CO951583
Ssc.26927.1.S1_at	2.2436	---	---	This probe set was annotated using the Accession mapped clusters based pipeline to a UniGene identifier using 2 transcripts. // false // Accession mapped clusters // E	CN161892,CN163276
Ssc.12600.1.A1_at	2.2435	---	---	This probe set was annotated using the Accession mapped clusters based pipeline to a UniGene identifier using 1 transcripts. // false // Accession mapped clusters // E	BI402960
Ssc.27356.1.A1_at	2.2431	---	---	This probe set was annotated using the Accession mapped clusters based pipeline to a UniGene identifier using 4 transcripts. // false // Accession mapped clusters // E	CK460141,CK460843,CN153948,CN156061
Ssc.21326.1.S1_at	2.2423	---	---	This probe set was annotated using the Accession mapped clusters based pipeline to a UniGene identifier using 11 transcripts. // false // Accession mapped clusters // E	BI341446,BI360340,BI360643,CA780740,CA780972,CF792023,CK457596,CK459332,CN154497,CN156603,CN163908
Ssc.15469.2.S1_at	2.2422	---	---	This probe set was annotated using the Accession mapped clusters based pipeline to a UniGene identifier using 2 transcripts. // false // Accession mapped clusters // E	CN162456,CN163813
Ssc.16470.2.A1_at	2.2421	Regenerating islet-derived 3 gamma	REG3G	This probe set was annotated using the Accession mapped clusters based pipeline to a UniGene identifier using 2 transcripts. // false // Accession mapped clusters // E	BI403930,BX669202
Ssc.4404.1.S1_at	2.2417	similar to Pescadillo homolog 1	LOC100154050	This probe set was annotated using the Matching Probes based pipeline to a Entrez Gene identifier using 2 transcripts. // false // Matching Probes // A	AK232087(11),XM_001929306(11)
Ssc.24335.1.A1_at	2.2413	---	---	This probe set was annotated using the Accession mapped clusters based pipeline to a UniGene identifier using 5 transcripts. // false // Accession mapped clusters // E	CK456862,CK458283,CO941763,CO943564,CO992504
Ssc.22969.1.S1_at	2.2408	---	---	This probe set was annotated using the Accession mapped clusters based pipeline to a UniGene identifier using 3 transcripts. // false // Accession mapped clusters // E	BE014058,BX671669,BX671670
Ssc.16722.2.S1_at	2.2401	---	---	This probe set was annotated using the Accession mapped clusters based pipeline to a UniGene identifier using 2 transcripts. // false // Accession mapped clusters // E	AW477952,BP164471
Ssc.26846.1.S1_at	2.24	---	---	This probe set was annotated using the Accession mapped clusters based pipeline to a UniGene identifier using 8 transcripts. // false // Accession mapped clusters // E	AJ668144,CK464116,CN069714,CN157558,CN158118,CN159404,CN160045,CN160996
Ssc.11288.1.A1_at	2.2392	---	---	This probe set was annotated using the Accession mapped clusters based pipeline to a UniGene identifier using 9 transcripts. // false // Accession mapped clusters // E	AJ661764,BI181484,BI183062,BI186191,BX674215,CF792047,CF793411,CN161751,CN163136
Ssc.4046.2.S1_at	2.239	---	---	This probe set was annotated using the Accession mapped clusters based pipeline to a UniGene identifier using 3 transcripts. // false // Accession mapped clusters // E	BI337477,BI337863,BI343337
Ssc.1409.1.S1_at	2.2368	---	---	This probe set was annotated using the Accession mapped clusters based pipeline to a UniGene identifier using 11 transcripts. // false // Accession mapped clusters // E	BF443178,BF443183,BQ599634,CF787434,CF795501,CK449605,CK457182,CK458606,CN158754,CN160671,CO946453
Ssc.4626.2.S1_at	2.2359	similar to MGC139090 protein	LOC100157703	This probe set was annotated using the Matching Probes based pipeline to a Entrez Gene identifier using 1 transcripts. // false // Matching Probes // A	XM_001925833(11)
Ssc.5764.2.S1_at	2.2343	---	---	This probe set was annotated using the Accession mapped clusters based pipeline to a UniGene identifier using 4 transcripts. // false // Accession mapped clusters // E	BP139032,BX670387,BX670388,CF178301
Ssc.27144.1.A1_at	2.2331	---	---	This probe set was annotated using the Accession mapped clusters based pipeline to a UniGene identifier using 1 transcripts. // false // Accession mapped clusters // E	CN167165
Ssc.10844.1.A1_at	2.2307	---	---	This probe set was annotated using the Accession mapped clusters based pipeline to a UniGene identifier using 1 transcripts. // false // Accession mapped clusters // E	BF713281
Ssc.11037.1.S1_at	2.2306	---	---	This probe set was annotated using the Accession mapped clusters based pipeline to a UniGene identifier using 9 transcripts. // false // Accession mapped clusters // E	AW346813,BI183947,BI336511,BP151571,BP461805,CB480362,CN069762,CN069831,CN069832
Ssc.4876.1.A1_at	2.2286	myelin basic protein	MBP	This probe set was annotated using the Matching Probes based pipeline to a Entrez Gene identifier using 2 transcripts. // false // Matching Probes // A	AY603684(11),NM_001001546(11)
Ssc.30373.1.A1_at	2.228	similar to acetoacetyl-CoA synthetase	LOC100156545	This probe set was annotated using the Matching Probes based pipeline to a Entrez Gene identifier using 1 transcripts. // false // Matching Probes // A	XM_001924242(11)
Ssc.7747.1.A1_at	2.2273	---	---	This probe set was annotated using the Accession mapped clusters based pipeline to a UniGene identifier using 2 transcripts. // false // Accession mapped clusters // E	BF712078,CF790874
Ssc.7116.1.A1_at	2.2269	---	---	This probe set was annotated using the Matching Probes based pipeline to a UniGene identifier using 1 transcripts. // false // Matching Probes // A	AY609446(11)
Ssc.17712.1.S1_at	2.2266	---	---	This probe set was annotated using the Matching Probes based pipeline to a UniGene identifier using 1 transcripts. // false // Matching Probes // A	AK235541(10)
Ssc.22505.1.A1_at	2.226	---	---	This probe set was annotated using the Accession mapped clusters based pipeline to a UniGene identifier using 4 transcripts. // false // Accession mapped clusters // E	CF795427,CK449524,CK457089,CK458511
Ssc.18367.1.S1_at	2.2249	---	---	This probe set was annotated using the Accession mapped clusters based pipeline to a UniGene identifier using 2 transcripts. // false // Accession mapped clusters // E	CF176159,CF177513
Ssc.21202.1.S1_at	2.2249	---	---	This probe set was annotated using the Accession mapped clusters based pipeline to a UniGene identifier using 5 transcripts. // false // Accession mapped clusters // E	BG384466,BX671447,CF796371,CN161136,CN162546
Ssc.30706.1.A1_at	2.2233	similar to Rab9 effector p40	LOC100152056	This probe set was annotated using the Matching Probes based pipeline to a Entrez Gene identifier using 3 transcripts. // false // Matching Probes // A	AK240368(10),XM_001929207(11),XM_001929208(11)
Ssc.18458.1.S1_at	2.2229	---	---	This probe set was annotated using the Accession mapped clusters based pipeline to a UniGene identifier using 7 transcripts. // false // Accession mapped clusters // E	AJ654606,AJ657562,BG384279,BX924149,CF178511,CF178836,CO951453
Ssc.13683.1.A1_at	2.222	---	---	This probe set was annotated using the Design Representative Id based pipeline to a GenBank identifier using 1 transcripts. // false // Design Representative Id // R	BQ603144
Ssc.3086.1.S1_at	2.2219	---	---	This probe set was annotated using the Accession mapped clusters based pipeline to a UniGene identifier using 1 transcripts. // false // Accession mapped clusters // E	BE231932
Ssc.6090.1.S1_at	2.2212	---	---	This probe set was annotated using the Accession mapped clusters based pipeline to a UniGene identifier using 13 transcripts. // false // Accession mapped clusters // E	AJ654298,AJ654977,AJ656264,AJ681910,BG834779,BI341288,BX667208,CK455472,CK456528,CK457255,CK458677,CO937165,CO994279
Ssc.6944.2.A1_at	2.2199	---	---	This probe set was annotated using the Accession mapped clusters based pipeline to a UniGene identifier using 1 transcripts. // false // Accession mapped clusters // E	BF703920
Ssc.25865.1.S1_at	2.2199	---	---	This probe set was annotated using the Accession mapped clusters based pipeline to a UniGene identifier using 1 transcripts. // false // Accession mapped clusters // E	BX923795
Ssc.2845.1.S1_at	2.2199	---	---	This probe set was annotated using the Matching Probes based pipeline to a UniGene identifier using 1 transcripts. // false // Matching Probes // A	AK236373(11)
Ssc.8580.1.S1_at	2.2194	---	---	This probe set was annotated using the Accession mapped clusters based pipeline to a UniGene identifier using 4 transcripts. // false // Accession mapped clusters // E	AJ656595,AJ657672,AJ659703,BF712820
Ssc.19511.1.A1_a_at	2.2189	---	---	This probe set was annotated using the Accession mapped clusters based pipeline to a UniGene identifier using 1 transcripts. // false // Accession mapped clusters // E	CF367869
Ssc.13063.2.S1_a_at	2.2184	---	---	This probe set was annotated using the Matching Probes based pipeline to a UniGene identifier using 1 transcripts. // false // Matching Probes // A	AK234604(11)
Ssc.25107.1.S1_at	2.2159	---	---	This probe set was annotated using the Matching Probes based pipeline to a UniGene identifier using 1 transcripts. // false // Matching Probes // A	AK236910(10)
Ssc.7255.1.A1_at	2.2152	---	---	This probe set was annotated using the Accession mapped clusters based pipeline to a UniGene identifier using 1 transcripts. // false // Accession mapped clusters // E	BQ598368
Ssc.30706.3.S1_a_at	2.2147	similar to Rab9 effector p40	LOC100152056	This probe set was annotated using the Matching Probes based pipeline to a Entrez Gene identifier using 3 transcripts. // false // Matching Probes // A	AK240368(11),XM_001929207(11),XM_001929208(11)
Ssc.2415.2.S1_at	2.2146	similar to adaptor-related protein complex 3, sigma 2 subunit	LOC100153862	This probe set was annotated using the Matching Probes based pipeline to a Entrez Gene identifier using 2 transcripts. // false // Matching Probes // A	AK233495(11),XM_001927999(11)
Ssc.25219.1.S1_at	2.2144	---	---	This probe set was annotated using the Accession mapped clusters based pipeline to a UniGene identifier using 7 transcripts. // false // Accession mapped clusters // E	BG382923,BI182506,BI345932,BI345933,BX917992,CK465500,CK467605
Ssc.24156.1.A1_at	2.2143	---	---	This probe set was annotated using the Accession mapped clusters based pipeline to a UniGene identifier using 2 transcripts. // false // Accession mapped clusters // E	CK456932,CK458358
Ssc.2516.2.S1_a_at	2.2141	---	---	This probe set was annotated using the Accession mapped clusters based pipeline to a UniGene identifier using 6 transcripts. // false // Accession mapped clusters // E	AJ665231,AJ682871,AW359554,BE013329,BF189809,CN158396
Ssc.28523.1.S1_at	2.2139	---	---	This probe set was annotated using the Accession mapped clusters based pipeline to a UniGene identifier using 3 transcripts. // false // Accession mapped clusters // E	AJ668424,AJ668943,CO952844
Ssc.5256.1.A1_at	2.2137	---	---	This probe set was annotated using the Matching Probes based pipeline to a UniGene identifier using 1 transcripts. // false // Matching Probes // A	AK233050(10)
Ssc.14381.1.A1_at	2.2128	---	---	This probe set was annotated using the Accession mapped clusters based pipeline to a UniGene identifier using 1 transcripts. // false // Accession mapped clusters // E	BQ602084
Ssc.3084.1.S1_a_at	2.2128	---	---	This probe set was annotated using the Accession mapped clusters based pipeline to a UniGene identifier using 7 transcripts. // false // Accession mapped clusters // E	AW307966,BX674931,CF365211,CK451928,CK452979,CK464654,CK466744
Ssc.18838.1.A1_at	2.2125	---	---	This probe set was annotated using the Accession mapped clusters based pipeline to a UniGene identifier using 1 transcripts. // false // Accession mapped clusters // E	CF362928
Ssc.21219.1.S1_at	2.2123	Similar to Polyadenylate-binding protein 2 (Poly(A)-binding protein 2) (Poly(A)-binding protein II) (PABII) (Polyadenylate-binding nuclear protein 1) (Nuclear poly(A)-binding protein 1)	LOC100155260	This probe set was annotated using the Matching Probes based pipeline to a UniGene identifier using 2 transcripts. // true // Matching Probes // A	AK238652(11),AK239771(11)
Ssc.28065.1.A1_at	2.2121	---	---	This probe set was annotated using the Accession mapped clusters based pipeline to a UniGene identifier using 1 transcripts. // false // Accession mapped clusters // E	CN032127
Ssc.4306.1.A1_at	2.2108	similar to mesoderm development candidate 1	LOC100152002	This probe set was annotated using the Matching Probes based pipeline to a Entrez Gene identifier using 1 transcripts. // false // Matching Probes // A	XR_045686(11)
Ssc.8232.1.A1_at	2.2089	similar to Vacuolar proton translocating ATPase 116 kDa subunit a isoform 2 (V-ATPase 116 kDa isoform a2) (Lysosomal H(+)-transporting ATPase V0 subunit a2) (TJ6)	LOC100154525	This probe set was annotated using the Matching Probes based pipeline to a Entrez Gene identifier using 1 transcripts. // false // Matching Probes // A	XM_001927310(11)
Ssc.13780.7.S1_at	2.2086	MHC class I antigen 8	SLA-8	This probe set was annotated using the Matching Probes based pipeline to a Entrez Gene identifier using 2 transcripts. // false // Matching Probes // A	AY463542(9),NM_001113703(9)
Ssc.3479.1.A1_at	2.2085	---	---	This probe set was annotated using the Accession mapped clusters based pipeline to a UniGene identifier using 3 transcripts. // false // Accession mapped clusters // E	BF710652,CF787441,CO937543
Ssc.22865.1.A1_at	2.2081	---	---	This probe set was annotated using the Accession mapped clusters based pipeline to a UniGene identifier using 1 transcripts. // false // Accession mapped clusters // E	BX668898
Ssc.1208.1.A1_at	2.208	---	---	This probe set was annotated using the Accession mapped clusters based pipeline to a UniGene identifier using 13 transcripts. // false // Accession mapped clusters // E	AU060031,AW307933,BF711425,BI186877,BI245132,BI403209,CF788164,CF792852,CF794223,CO937110,CO937163,CO942934,CO955630
Ssc.13101.1.A1_at	2.2067	---	---	This probe set was annotated using the Accession mapped clusters based pipeline to a UniGene identifier using 1 transcripts. // false // Accession mapped clusters // E	BQ604271
Ssc.10760.1.A1_at	2.206	---	---	This probe set was annotated using the Accession mapped clusters based pipeline to a UniGene identifier using 1 transcripts. // false // Accession mapped clusters // E	BQ597904
Ssc.18311.1.S1_at	2.2034	---	---	This probe set was annotated using the Accession mapped clusters based pipeline to a UniGene identifier using 7 transcripts. // false // Accession mapped clusters // E	AJ301144,AJ656008,AJ686688,CF176128,CF177482,CN153572,CN155686
Ssc.18164.1.A1_at	2.203	---	---	This probe set was annotated using the Accession mapped clusters based pipeline to a UniGene identifier using 3 transcripts. // false // Accession mapped clusters // E	CF180448,CK452065,CK453117
Ssc.17029.1.A1_at	2.2027	---	---	This probe set was annotated using the Accession mapped clusters based pipeline to a UniGene identifier using 29 transcripts. // false // Accession mapped clusters // E	AJ652106,AJ652916,AJ686102,BE031023,BG895883,BI344809,BI401425,BI403280,BI404235,BQ597850,BQ601110,BQ602199,BQ605109,BQ605148,CF796334,CK452351,CK453409,CK455235,CK456293,CO986466,CO986606,CO986735,CO987035,CO987073,CO987153,CO987252,CO987328,CO987773,CV022410
Ssc.10619.1.A1_at	2.2026	---	---	This probe set was annotated using the Accession mapped clusters based pipeline to a UniGene identifier using 1 transcripts. // false // Accession mapped clusters // E	BQ597410
Ssc.19728.1.S1_at	2.2006	TNF receptor-associated factor 5	TRAF5	This probe set was annotated using the Matching Probes based pipeline to a Entrez Gene identifier using 1 transcripts. // false // Matching Probes // A	AJ585089(11)
Ssc.1701.1.S1_at	2.2	---	---	This probe set was annotated using the Matching Probes based pipeline to a UniGene identifier using 1 transcripts. // false // Matching Probes // A	AK231284(10)
Ssc.19252.1.S1_at	2.1995	---	---	This probe set was annotated using the Matching Probes based pipeline to a UniGene identifier using 1 transcripts. // false // Matching Probes // A	AK239791(11)
Ssc.8185.1.A1_at	2.1991	---	---	This probe set was annotated using the Accession mapped clusters based pipeline to a UniGene identifier using 8 transcripts. // false // Accession mapped clusters // E	BQ601172,CK457288,CN070432,CN070433,CN153675,CN155790,CO947683,CO947968
Ssc.23851.1.A1_at	2.1973	---	---	This probe set was annotated using the Accession mapped clusters based pipeline to a UniGene identifier using 3 transcripts. // false // Accession mapped clusters // E	BF441605,CF790269,CK450632
Ssc.21332.1.S1_at	2.1964	---	---	This probe set was annotated using the Accession mapped clusters based pipeline to a UniGene identifier using 6 transcripts. // false // Accession mapped clusters // E	BI359569,BX672474,BX672475,BX919738,CN153557,CN155670
Ssc.21892.1.S1_at	2.1963	---	---	This probe set was annotated using the Matching Probes based pipeline to a UniGene identifier using 1 transcripts. // false // Matching Probes // A	AK236291(10)
Ssc.1549.1.A1_at	2.1961	---	---	This probe set was annotated using the Matching Probes based pipeline to a UniGene identifier using 1 transcripts. // false // Matching Probes // A	AK231915(11)
Ssc.5041.1.A1_at	2.1957	---	---	This probe set was annotated using the Accession mapped clusters based pipeline to a UniGene identifier using 18 transcripts. // false // Accession mapped clusters // E	AJ660228,AW360110,AW480814,BI185337,BP438476,BP463147,BX672945,CB481811,CN028823,CN153423,CN154405,CN155536,CN156511,CO937424,CO987068,CO987271,CO987362,CO988911
Ssc.24642.1.S1_at	2.1954	similar to L-seryl-tRNA(Sec) kinase (O-phosphoseryl-tRNA(Sec) kinase)	LOC100157228	This probe set was annotated using the Matching Probes based pipeline to a Entrez Gene identifier using 1 transcripts. // false // Matching Probes // A	XR_045487(9)
Ssc.21962.1.A1_at	2.195	---	---	This probe set was annotated using the Accession mapped clusters based pipeline to a UniGene identifier using 11 transcripts. // false // Accession mapped clusters // E	BF713529,BI343899,BQ603989,BX917145,BX925265,CF794876,CF796241,CK452257,CK453314,CN032046,CN032625
Ssc.21238.1.S1_at	2.1931	similar to Integrator complex subunit 9 (Int9) (Protein related to CPSF subunits of 74 kDa) (RC-74)	LOC100155552	This probe set was annotated using the Matching Probes based pipeline to a Entrez Gene identifier using 1 transcripts. // false // Matching Probes // A	XM_001928998(9)
Ssc.29476.1.A1_at	2.1906	---	---	This probe set was annotated using the Accession mapped clusters based pipeline to a UniGene identifier using 2 transcripts. // false // Accession mapped clusters // E	CF363097,CO955621
Ssc.24405.1.A1_at	2.1906	---	---	This probe set was annotated using the Accession mapped clusters based pipeline to a UniGene identifier using 2 transcripts. // false // Accession mapped clusters // E	CK459930,CK465333
Ssc.8924.1.A1_at	2.1874	---	---	This probe set was annotated using the Accession mapped clusters based pipeline to a UniGene identifier using 4 transcripts. // false // Accession mapped clusters // E	BF708738,BI398779,BX920044,CK453897
Ssc.21174.1.A1_at	2.1869	---	---	This probe set was annotated using the Accession mapped clusters based pipeline to a UniGene identifier using 5 transcripts. // false // Accession mapped clusters // E	BE031952,CF792784,CF794152,CO992013,CO992959
Ssc.7016.1.A1_at	2.1868	---	---	This probe set was annotated using the Accession mapped clusters based pipeline to a UniGene identifier using 2 transcripts. // false // Accession mapped clusters // E	BF712319,CO955095
Ssc.12442.1.A1_at	2.1854	---	---	This probe set was annotated using the Accession mapped clusters based pipeline to a UniGene identifier using 5 transcripts. // false // Accession mapped clusters // E	BI402330,BX915953,CF366001,CO989859,CO993074
Ssc.15868.1.A1_at	2.1839	occludin	OCLN	This probe set was annotated using the Accession mapped clusters based pipeline to a Entrez Gene identifier using 1 transcripts. // false // Accession mapped clusters // E	U79554
Ssc.27538.1.S1_at	2.183	---	---	This probe set was annotated using the Accession mapped clusters based pipeline to a UniGene identifier using 4 transcripts. // false // Accession mapped clusters // E	CN070129,CN070130,X91710,X93272
Ssc.24089.1.S1_a_at	2.1828	---	---	This probe set was annotated using the Accession mapped clusters based pipeline to a UniGene identifier using 5 transcripts. // false // Accession mapped clusters // E	AJ655065,BF712828,CK461669,CK462026,CK466566
Ssc.30704.1.S1_at	2.1825	Similar to SDCCAG33 variant protein	LOC100152487	This probe set was annotated using the Matching Probes based pipeline to a UniGene identifier using 1 transcripts. // false // Matching Probes // A	AK232608(11)
Ssc.11053.1.S1_at	2.1824	---	---	This probe set was annotated using the Matching Probes based pipeline to a UniGene identifier using 1 transcripts. // false // Matching Probes // A	AY609834(11)
Ssc.9461.1.A1_at	2.1824	---	---	This probe set was annotated using the Accession mapped clusters based pipeline to a UniGene identifier using 1 transcripts. // false // Accession mapped clusters // E	BF710595
Ssc.2542.1.S1_at	2.1805	---	---	This probe set was annotated using the Matching Probes based pipeline to a UniGene identifier using 1 transcripts. // false // Matching Probes // A	AK238445(11)
Ssc.21645.1.S1_at	2.1794	---	---	This probe set was annotated using the Accession mapped clusters based pipeline to a UniGene identifier using 2 transcripts. // false // Accession mapped clusters // E	CF788745,CF789354
Ssc.19192.1.S1_at	2.1782	chromosome 20 open reading frame 108 ortholog	CR956640.1	This probe set was annotated using the Matching Probes based pipeline to a Entrez Gene identifier using 1 transcripts. // false // Matching Probes // A	NM_001113701(11)
Ssc.26743.1.S1_at	2.1779	---	---	This probe set was annotated using the Accession mapped clusters based pipeline to a UniGene identifier using 2 transcripts. // false // Accession mapped clusters // E	CN157387,CN159334
Ssc.1973.1.A1_at	2.1773	similar to Ubiquitin fusion degradation protein 1 homolog (UB fusion protein 1) /// similar to Ubiquitin fusion degradation protein 1 homolog (UB fusion protein 1)	LOC100153062 /// LOC100154342	This probe set was annotated using the Matching Probes based pipeline to a Entrez Gene identifier using 3 transcripts. // true // Matching Probes // A	AY609693(11),XM_001927528(11),XM_001929622(11)
Ssc.2777.2.S1_at	2.1763	---	---	This probe set was annotated using the Matching Probes based pipeline to a UniGene identifier using 1 transcripts. // false // Matching Probes // A	AK234817(10)
Ssc.4177.1.A1_at	2.176	---	---	This probe set was annotated using the Accession mapped clusters based pipeline to a UniGene identifier using 5 transcripts. // false // Accession mapped clusters // E	BF712657,BF713405,BI400924,BM658911,CA779767
Ssc.13816.1.S1_at	2.1759	similar to Tropomodulin 4 (muscle)	LOC100151861	This probe set was annotated using the Matching Probes based pipeline to a Entrez Gene identifier using 1 transcripts. // false // Matching Probes // A	XM_001929655(11)
Ssc.26803.1.S1_at	2.175	---	---	This probe set was annotated using the Accession mapped clusters based pipeline to a UniGene identifier using 2 transcripts. // false // Accession mapped clusters // E	CN158438,CN160359
Ssc.6090.2.A1_at	2.1742	---	---	This probe set was annotated using the Accession mapped clusters based pipeline to a UniGene identifier using 6 transcripts. // false // Accession mapped clusters // E	BE032090,BI185299,BI403882,BQ603103,CO949871,CO952086
Ssc.16220.1.S1_at	2.1725	transforming growth factor, alpha	TGFA	This probe set was annotated using the Accession mapped clusters based pipeline to a Entrez Gene identifier using 1 transcripts. // false // Accession mapped clusters // E	X71014
Ssc.28568.1.A1_at	2.1716	similar to 2,5-phosphodiesterase (2-PDE) (2-PDE)	LOC100157651	This probe set was annotated using the Matching Probes based pipeline to a Entrez Gene identifier using 1 transcripts. // false // Matching Probes // A	XM_001926462(10)
Ssc.18671.2.S1_at	2.1701	---	---	This probe set was annotated using the Accession mapped clusters based pipeline to a UniGene identifier using 3 transcripts. // false // Accession mapped clusters // E	CF359174,CN158069,CN160002
Ssc.22336.1.S1_at	2.1699	---	---	This probe set was annotated using the Matching Probes based pipeline to a UniGene identifier using 1 transcripts. // false // Matching Probes // A	AK234167(11)
Ssc.29230.1.A1_at	2.1691	---	---	This probe set was annotated using the Accession mapped clusters based pipeline to a UniGene identifier using 1 transcripts. // false // Accession mapped clusters // E	CO952365
Ssc.3822.1.S1_at	2.1688	---	---	This probe set was annotated using the Matching Probes based pipeline to a UniGene identifier using 1 transcripts. // false // Matching Probes // A	AK235894(9)
Ssc.7999.1.A1_at	2.167	---	---	This probe set was annotated using the Accession mapped clusters based pipeline to a UniGene identifier using 1 transcripts. // false // Accession mapped clusters // E	BQ599983
Ssc.24360.1.S1_a_at	2.167	---	---	This probe set was annotated using the Accession mapped clusters based pipeline to a UniGene identifier using 8 transcripts. // false // Accession mapped clusters // E	AJ666965,AW346971,AW486714,BX674896,CK452014,CK453066,CN158381,CN160303
Ssc.3669.1.A1_at	2.1668	---	---	This probe set was annotated using the Accession mapped clusters based pipeline to a UniGene identifier using 3 transcripts. // false // Accession mapped clusters // E	BI182327,CK452531,CK453595
Ssc.17206.1.A1_at	2.166	Similar to putative membrane steroid receptor	LOC100153743	This probe set was annotated using the Accession mapped clusters based pipeline to a UniGene identifier using 1 transcripts. // false // Accession mapped clusters // E	BQ600537
Ssc.18332.1.A1_at	2.1655	---	---	This probe set was annotated using the Accession mapped clusters based pipeline to a UniGene identifier using 9 transcripts. // false // Accession mapped clusters // E	BI403171,CF175741,CF177091,CF180173,CF788783,CF789565,CK467256,CN154765,CN156871
Ssc.24182.1.S1_at	2.1649	---	---	This probe set was annotated using the Accession mapped clusters based pipeline to a UniGene identifier using 4 transcripts. // false // Accession mapped clusters // E	AU058582,BF189930,CK455441,CK456497
Ssc.21217.1.A1_at	2.1642	---	---	This probe set was annotated using the Accession mapped clusters based pipeline to a UniGene identifier using 1 transcripts. // false // Accession mapped clusters // E	CF792040
Ssc.11547.2.A1_at	2.1632	---	---	This probe set was annotated using the Accession mapped clusters based pipeline to a UniGene identifier using 1 transcripts. // false // Accession mapped clusters // E	BI183535
Ssc.2131.2.A1_at	2.1629	---	---	This probe set was annotated using the Accession mapped clusters based pipeline to a UniGene identifier using 1 transcripts. // false // Accession mapped clusters // E	BQ599814
Ssc.6147.1.A1_at	2.1622	---	---	This probe set was annotated using the Accession mapped clusters based pipeline to a UniGene identifier using 9 transcripts. // false // Accession mapped clusters // E	BI343340,BI403497,BX667276,BX668203,CB476862,CN167194,CO943194,CO951000,CO993006
Ssc.1210.2.S1_at	2.1611	Similar to MGC155078 protein	LOC100153874	This probe set was annotated using the Matching Probes based pipeline to a UniGene identifier using 1 transcripts. // false // Matching Probes // A	AK239936(9)
Ssc.16936.2.S1_a_at	2.159	---	---	This probe set was annotated using the Matching Probes based pipeline to a UniGene identifier using 1 transcripts. // false // Matching Probes // A	AK230589(11)
Ssc.12405.1.A1_at	2.159	---	---	This probe set was annotated using the Accession mapped clusters based pipeline to a UniGene identifier using 3 transcripts. // false // Accession mapped clusters // E	BI402101,BI402174,BX922418
Ssc.24857.1.S1_at	2.1576	---	---	This probe set was annotated using the Accession mapped clusters based pipeline to a UniGene identifier using 5 transcripts. // false // Accession mapped clusters // E	BG610186,BI338971,CK466332,CO951779,CO953107
Ssc.13243.1.A1_at	2.1557	---	---	This probe set was annotated using the Accession mapped clusters based pipeline to a UniGene identifier using 3 transcripts. // false // Accession mapped clusters // E	BQ604937,CN154309,CN156417
Ssc.21341.1.S1_at	2.1556	---	---	This probe set was annotated using the Accession mapped clusters based pipeline to a UniGene identifier using 3 transcripts. // false // Accession mapped clusters // E	BI360051,CF788414,CO991585
Ssc.23306.1.S1_at	2.1549	---	---	This probe set was annotated using the Accession mapped clusters based pipeline to a UniGene identifier using 2 transcripts. // false // Accession mapped clusters // E	BE032715,BF193429
Ssc.3237.1.S1_at	2.1546	---	---	This probe set was annotated using the Accession mapped clusters based pipeline to a UniGene identifier using 13 transcripts. // false // Accession mapped clusters // E	BF194239,BF194589,BI399208,BI401059,BM484293,BQ603656,BX666524,BX666525,CF792588,CN158098,CN160028,CO942452,CO952734
Ssc.30777.2.S1_a_at	2.1531	---	---	This probe set was annotated using the Matching Probes based pipeline to a UniGene identifier using 1 transcripts. // false // Matching Probes // A	AK237280(11)
Ssc.3664.1.S1_at	2.1517	similar to Translation initiation factor eIF-2B subunit epsilon (eIF-2B GDP-GTP exchange factor subunit epsilon)	LOC100157758	This probe set was annotated using the Matching Probes based pipeline to a Entrez Gene identifier using 1 transcripts. // false // Matching Probes // A	AK233010(10)
Ssc.4263.1.A1_at	2.1516	aconitase 2, mitochondrial	ACO2	This probe set was annotated using the Matching Probes based pipeline to a Entrez Gene identifier using 2 transcripts. // false // Matching Probes // A	J05224(10),NM_213954(10)
Ssc.2062.1.A1_at	2.151	---	---	This probe set was annotated using the Matching Probes based pipeline to a UniGene identifier using 1 transcripts. // false // Matching Probes // A	AK234362(11)
Ssc.21607.1.A1_at	2.1506	---	---	This probe set was annotated using the Matching Probes based pipeline to a UniGene identifier using 1 transcripts. // false // Matching Probes // A	AK232462(11)
Ssc.13524.1.A1_at	2.1504	similar to Kv3.2d voltage-gated potassium channel	LOC100153996	This probe set was annotated using the Matching Probes based pipeline to a Entrez Gene identifier using 1 transcripts. // false // Matching Probes // A	XM_001924780(11)
Ssc.12521.1.A1_at	2.1483	A kinase (PRKA) anchor protein 13	AKAP13	This probe set was annotated using the Accession mapped clusters based pipeline to a UniGene identifier using 1 transcripts. // false // Accession mapped clusters // E	BI402690
Ssc.12198.1.A1_at	2.1471	cytochrome b5 type A (microsomal)	CYB5A	This probe set was annotated using the Matching Probes based pipeline to a Entrez Gene identifier using 2 transcripts. // false // Matching Probes // A	AF016388(10),NM_001001770(10)
Ssc.9347.1.A1_at	2.1471	---	---	This probe set was annotated using the Accession mapped clusters based pipeline to a UniGene identifier using 5 transcripts. // false // Accession mapped clusters // E	AJ683436,BF710316,BI398617,CB469806,CO990759
Ssc.30849.1.A1_at	2.1467	similar to zinc finger protein 318	LOC100153069	This probe set was annotated using the Matching Probes based pipeline to a Entrez Gene identifier using 1 transcripts. // false // Matching Probes // A	XM_001926792(11)
Ssc.11547.1.S1_at	2.1466	---	---	This probe set was annotated using the Accession mapped clusters based pipeline to a UniGene identifier using 1 transcripts. // false // Accession mapped clusters // E	CF795193
Ssc.3528.1.S1_at	2.1466	cytosolic aspartate aminotransferase	CASPAT	This probe set was annotated using the Matching Probes based pipeline to a Entrez Gene identifier using 2 transcripts. // false // Matching Probes // A	M24088(11),NM_213927(11)
Ssc.8796.1.A1_at	2.1463	---	---	This probe set was annotated using the Accession mapped clusters based pipeline to a UniGene identifier using 1 transcripts. // false // Accession mapped clusters // E	BF711906
Ssc.6092.2.S1_at	2.1456	---	---	This probe set was annotated using the Accession mapped clusters based pipeline to a UniGene identifier using 3 transcripts. // false // Accession mapped clusters // E	AU296451,BG381949,CF790295
Ssc.7099.2.A1_a_at	2.1455	---	---	This probe set was annotated using the Matching Probes based pipeline to a UniGene identifier using 1 transcripts. // false // Matching Probes // A	AK235403(11)
Ssc.21168.1.S1_at	2.145	---	---	This probe set was annotated using the Accession mapped clusters based pipeline to a UniGene identifier using 5 transcripts. // false // Accession mapped clusters // E	AJ656161,BE031525,BI327315,CF796086,CK450214
Ssc.27888.1.A1_at	2.1448	---	---	This probe set was annotated using the Accession mapped clusters based pipeline to a UniGene identifier using 5 transcripts. // false // Accession mapped clusters // E	BI338110,BX672864,CF788725,CK450406,CK451454
Ssc.19413.1.A1_at	2.1443	---	---	This probe set was annotated using the Accession mapped clusters based pipeline to a UniGene identifier using 7 transcripts. // false // Accession mapped clusters // E	BP153924,CF360057,CF360080,CF368555,CF368567,CN026454,CO938624
Ssc.4835.1.S1_at	2.1439	---	---	This probe set was annotated using the Accession mapped clusters based pipeline to a UniGene identifier using 8 transcripts. // false // Accession mapped clusters // E	AW359735,AW416027,AW425002,AW482688,AW657626,AW668769,BF708977,CN032575
Ssc.27634.1.S1_at	2.1437	---	---	This probe set was annotated using the Matching Probes based pipeline to a UniGene identifier using 1 transcripts. // false // Matching Probes // A	AY609692(10)
Ssc.19371.1.A1_at	2.1432	---	---	This probe set was annotated using the Accession mapped clusters based pipeline to a UniGene identifier using 2 transcripts. // false // Accession mapped clusters // E	CF176467,CF368980
Ssc.8980.1.A1_at	2.1432	angiopoietin-like 4	ANGPTL4	This probe set was annotated using the Matching Probes based pipeline to a Entrez Gene identifier using 2 transcripts. // false // Matching Probes // A	AY751522(10),NM_001038644(10)
Ssc.2315.1.A1_at	2.1411	---	---	This probe set was annotated using the Accession mapped clusters based pipeline to a UniGene identifier using 5 transcripts. // false // Accession mapped clusters // E	BI404746,CK465515,CK467620,CN167098,CO945720
Ssc.8512.3.A1_a_at	2.1402	similar to methyltransferase like 3	LOC100153887	This probe set was annotated using the Matching Probes based pipeline to a Entrez Gene identifier using 1 transcripts. // false // Matching Probes // A	XM_001929057(11)
Ssc.7511.1.S1_at	2.1388	---	---	This probe set was annotated using the Accession mapped clusters based pipeline to a UniGene identifier using 4 transcripts. // false // Accession mapped clusters // E	BI132954,CF180954,CK452527,CK453590
Ssc.26869.1.S1_at	2.1376	---	---	This probe set was annotated using the Accession mapped clusters based pipeline to a UniGene identifier using 2 transcripts. // false // Accession mapped clusters // E	CN161203,CN162610
Ssc.2910.1.A1_at	2.1371	---	---	This probe set was annotated using the Matching Probes based pipeline to a UniGene identifier using 1 transcripts. // false // Matching Probes // A	AK237701(11)
Ssc.8247.1.A1_at	2.137	---	---	This probe set was annotated using the Accession mapped clusters based pipeline to a UniGene identifier using 2 transcripts. // false // Accession mapped clusters // E	BF702490,CF789589
Ssc.5382.1.A1_at	2.1358	---	---	This probe set was annotated using the Accession mapped clusters based pipeline to a UniGene identifier using 2 transcripts. // false // Accession mapped clusters // E	BF190119,CF175274
Ssc.28238.1.A1_at	2.1354	---	---	This probe set was annotated using the Accession mapped clusters based pipeline to a UniGene identifier using 1 transcripts. // false // Accession mapped clusters // E	CN026760
Ssc.6339.1.A1_at	2.1349	---	---	This probe set was annotated using the Accession mapped clusters based pipeline to a UniGene identifier using 4 transcripts. // false // Accession mapped clusters // E	BI181680,BI181820,BI341561,CO945593
Ssc.6313.1.S1_at	2.1347	---	---	This probe set was annotated using the Accession mapped clusters based pipeline to a UniGene identifier using 3 transcripts. // false // Accession mapped clusters // E	BI340501,BP456949,BX925283
Ssc.2824.1.S1_at	2.1346	---	---	This probe set was annotated using the Matching Probes based pipeline to a UniGene identifier using 1 transcripts. // false // Matching Probes // A	AK240286(10)
Ssc.30248.1.A1_at	2.1345	---	---	This probe set was annotated using the Accession mapped clusters based pipeline to a UniGene identifier using 1 transcripts. // false // Accession mapped clusters // E	CO988980
Ssc.3596.1.S1_at	2.1321	---	---	This probe set was annotated using the Matching Probes based pipeline to a UniGene identifier using 1 transcripts. // false // Matching Probes // A	AY609613(10)
Ssc.22873.1.A1_a_at	2.132	similar to gamma-glutamyltransferase 7	LOC100155077	This probe set was annotated using the Matching Probes based pipeline to a Entrez Gene identifier using 1 transcripts. // false // Matching Probes // A	XM_001929295(11)
Ssc.26863.1.A1_at	2.1319	---	---	This probe set was annotated using the Accession mapped clusters based pipeline to a UniGene identifier using 2 transcripts. // false // Accession mapped clusters // E	CN161135,CN162545
Ssc.24972.1.S1_at	2.1318	---	---	This probe set was annotated using the Matching Probes based pipeline to a UniGene identifier using 1 transcripts. // false // Matching Probes // A	AK231325(11)
Ssc.19122.1.A1_at	2.1306	---	---	This probe set was annotated using the Matching Probes based pipeline to a UniGene identifier using 1 transcripts. // false // Matching Probes // A	AK238800(11)
Ssc.25107.2.A1_at	2.1301	---	---	This probe set was annotated using the Matching Probes based pipeline to a UniGene identifier using 1 transcripts. // false // Matching Probes // A	AK236910(11)
Ssc.15415.1.S1_at	2.1293	---	---	This probe set was annotated using the Accession mapped clusters based pipeline to a UniGene identifier using 4 transcripts. // false // Accession mapped clusters // E	CK457386,CK459133,CK462312,CK462674
Ssc.24586.1.S1_at	2.1286	---	---	This probe set was annotated using the Accession mapped clusters based pipeline to a UniGene identifier using 2 transcripts. // false // Accession mapped clusters // E	CK460609,CK461308
Ssc.5284.1.S1_at	2.1281	---	---	This probe set was annotated using the Matching Probes based pipeline to a UniGene identifier using 1 transcripts. // false // Matching Probes // A	AK233419(11)
Ssc.7592.1.A1_at	2.1269	---	---	This probe set was annotated using the Accession mapped clusters based pipeline to a UniGene identifier using 8 transcripts. // false // Accession mapped clusters // E	AJ655643,BQ599380,BX676641,CB481534,CO938095,CO938806,CO941844,CO993822
Ssc.24027.1.A1_at	2.1261	---	---	This probe set was annotated using the Accession mapped clusters based pipeline to a UniGene identifier using 2 transcripts. // false // Accession mapped clusters // E	CK454722,CK455768
Ssc.21205.1.S1_at	2.1257	---	---	This probe set was annotated using the Matching Probes based pipeline to a UniGene identifier using 2 transcripts. // false // Matching Probes // A	AK236112(9),AY609981(11)
Ssc.28371.1.A1_at	2.1255	---	---	This probe set was annotated using the Accession mapped clusters based pipeline to a UniGene identifier using 5 transcripts. // false // Accession mapped clusters // E	CN025346,CN025472,CN025524,CN025796,CN026086
Ssc.27388.1.S1_at	2.1254	Similar to Nuclear protein MDM1	LOC100158206	This probe set was annotated using the Accession mapped clusters based pipeline to a UniGene identifier using 3 transcripts. // false // Accession mapped clusters // E	CN153360,CN155472,CN164124
Ssc.11105.3.A1_at	2.1247	---	---	This probe set was annotated using the Accession mapped clusters based pipeline to a UniGene identifier using 1 transcripts. // false // Accession mapped clusters // E	CF790631
Ssc.22374.2.S1_a_at	2.124	similar to Putative RNA-binding protein 15 (RNA-binding motif protein 15) (One-twenty two protein)	LOC100155227	This probe set was annotated using the Matching Probes based pipeline to a Entrez Gene identifier using 1 transcripts. // false // Matching Probes // A	XM_001929377(11)
Ssc.3024.1.S1_at	2.124	---	---	This probe set was annotated using the Accession mapped clusters based pipeline to a UniGene identifier using 5 transcripts. // false // Accession mapped clusters // E	AW486591,BE033088,BE033106,CA778945,CD572866
Ssc.23261.1.A1_at	2.1236	---	---	This probe set was annotated using the Accession mapped clusters based pipeline to a UniGene identifier using 6 transcripts. // false // Accession mapped clusters // E	BX665236,BX665237,CF179041,CF788716,CN153408,CN155521
Ssc.7781.1.A1_at	2.1216	---	---	This probe set was annotated using the Accession mapped clusters based pipeline to a UniGene identifier using 1 transcripts. // false // Accession mapped clusters // E	BQ599444
Ssc.3924.2.A1_at	2.1213	---	---	This probe set was annotated using the Accession mapped clusters based pipeline to a UniGene identifier using 2 transcripts. // false // Accession mapped clusters // E	CN153075,CN155184
Ssc.13216.1.S1_at	2.1208	---	---	This probe set was annotated using the Accession mapped clusters based pipeline to a UniGene identifier using 3 transcripts. // false // Accession mapped clusters // E	BQ604823,BX914853,CN166688
Ssc.13502.1.S1_at	2.1184	---	---	This probe set was annotated using the Accession mapped clusters based pipeline to a UniGene identifier using 2 transcripts. // false // Accession mapped clusters // E	AJ657087,BQ602529
Ssc.30612.1.S1_at	2.1179	similar to AP-1 complex subunit gamma-like 2 (Gamma2-adaptin) (G2ad)	LOC100157682	This probe set was annotated using the Matching Probes based pipeline to a Entrez Gene identifier using 1 transcripts. // false // Matching Probes // A	XM_001928657(11)
Ssc.26208.1.S1_at	2.117	similar to Pogo transposable element with ZNF domain	LOC100155137	This probe set was annotated using the Matching Probes based pipeline to a Entrez Gene identifier using 1 transcripts. // false // Matching Probes // A	XM_001929640(11)
Ssc.21341.2.A1_at	2.1169	---	---	This probe set was annotated using the Accession mapped clusters based pipeline to a UniGene identifier using 1 transcripts. // false // Accession mapped clusters // E	CF788987
Ssc.29573.1.A1_at	2.1163	---	---	This probe set was annotated using the Accession mapped clusters based pipeline to a UniGene identifier using 1 transcripts. // false // Accession mapped clusters // E	CO942190
Ssc.5968.1.A1_at	2.1157	---	---	This probe set was annotated using the Matching Probes based pipeline to a UniGene identifier using 1 transcripts. // false // Matching Probes // A	AK236743(11)
Ssc.2730.1.S1_at	2.115	dihydrolipoamide S-succinyltransferase (E2 component of 2-oxo-glutarate complex)	DLST	This probe set was annotated using the Matching Probes based pipeline to a Entrez Gene identifier using 1 transcripts. // false // Matching Probes // A	AK233401(9)
Ssc.15329.2.S1_at	2.1148	---	---	This probe set was annotated using the Accession mapped clusters based pipeline to a UniGene identifier using 1 transcripts. // false // Accession mapped clusters // E	CA779140
Ssc.7801.1.A1_at	2.1148	---	---	This probe set was annotated using the Accession mapped clusters based pipeline to a UniGene identifier using 1 transcripts. // false // Accession mapped clusters // E	BQ599483
Ssc.9695.2.S1_at	2.1147	---	---	This probe set was annotated using the Accession mapped clusters based pipeline to a UniGene identifier using 2 transcripts. // false // Accession mapped clusters // E	BG895108,BI404348
Ssc.21158.1.S1_a_at	2.1131	---	---	This probe set was annotated using the Matching Probes based pipeline to a UniGene identifier using 1 transcripts. // false // Matching Probes // A	AK237695(11)
Ssc.11147.1.S1_at	2.1125	aldehyde dehydrogenase 2 family (mitochondrial)	ALDH2	This probe set was annotated using the Matching Probes based pipeline to a Entrez Gene identifier using 2 transcripts. // false // Matching Probes // A	DQ266356(11),NM_001044611(11)
Ssc.4395.1.S1_at	2.1123	---	---	This probe set was annotated using the Matching Probes based pipeline to a UniGene identifier using 1 transcripts. // false // Matching Probes // A	AK234197(11)
Ssc.13492.1.A1_at	2.1123	---	---	This probe set was annotated using the Accession mapped clusters based pipeline to a UniGene identifier using 1 transcripts. // false // Accession mapped clusters // E	BQ602491
Ssc.30633.1.S1_at	2.1113	---	---	This probe set was annotated using the Accession mapped clusters based pipeline to a UniGene identifier using 3 transcripts. // false // Accession mapped clusters // E	AW785804,AW786693,CO942376
Ssc.1862.1.S1_at	2.1107	similar to WD repeat domain 23	LOC100157270	This probe set was annotated using the Matching Probes based pipeline to a Entrez Gene identifier using 1 transcripts. // false // Matching Probes // A	XM_001928359(11)
Ssc.4402.1.S1_at	2.1107	---	---	This probe set was annotated using the Matching Probes based pipeline to a UniGene identifier using 1 transcripts. // false // Matching Probes // A	AK235811(11)
Ssc.118.1.S1_at	2.1101	ATPase, H+ transporting, lysosomal 70kDa, V1 subunit A	ATP6V1A	This probe set was annotated using the Matching Probes based pipeline to a Entrez Gene identifier using 1 transcripts. // false // Matching Probes // A	NM_001004042(10)
Ssc.10743.1.A1_at	2.11	---	---	This probe set was annotated using the Accession mapped clusters based pipeline to a UniGene identifier using 5 transcripts. // false // Accession mapped clusters // E	AJ662412,AJ686311,BQ598380,CN153488,CN155601
Ssc.27608.2.S1_a_at	2.1098	protocadherin 11 X-linked	PCDH11X	This probe set was annotated using the Matching Probes based pipeline to a Entrez Gene identifier using 3 transcripts. // false // Matching Probes // A	AJ564972(11),AJ564973(11),AJ564974(11)
Ssc.20029.1.S1_at	2.1093	---	---	This probe set was annotated using the Accession mapped clusters based pipeline to a UniGene identifier using 7 transcripts. // false // Accession mapped clusters // E	BF440937,BF709954,BI245115,BI343341,BX675558,CB476276,F22894
Ssc.22527.1.A1_at	2.1082	similar to pre-B-cell leukemia homeobox 3	LOC100152438	This probe set was annotated using the Matching Probes based pipeline to a Entrez Gene identifier using 1 transcripts. // false // Matching Probes // A	XM_001927813(11)
Ssc.4841.3.S1_at	2.1078	mitochondrial antiviral signaling protein	MAVS	This probe set was annotated using the Matching Probes based pipeline to a Entrez Gene identifier using 1 transcripts. // false // Matching Probes // A	EU082069(11)
Ssc.24289.1.A1_at	2.1077	similar to Uncharacterized protein KIAA0133	LOC100157881	This probe set was annotated using the Matching Probes based pipeline to a Entrez Gene identifier using 1 transcripts. // false // Matching Probes // A	XM_001927934(11)
Ssc.10295.1.A1_at	2.1062	---	---	This probe set was annotated using the Accession mapped clusters based pipeline to a UniGene identifier using 1 transcripts. // false // Accession mapped clusters // E	BI400493
Ssc.6924.1.S1_at	2.1059	similar to 14-3-3 protein eta	LOC100155504	This probe set was annotated using the Matching Probes based pipeline to a Entrez Gene identifier using 2 transcripts. // false // Matching Probes // A	AK235520(11),XM_001928076(11)
Ssc.5901.1.A1_at	2.1042	---	---	This probe set was annotated using the Accession mapped clusters based pipeline to a UniGene identifier using 4 transcripts. // false // Accession mapped clusters // E	BF444865,BI400768,CB471868,CF180142
Ssc.7562.1.A1_at	2.1034	---	---	This probe set was annotated using the Accession mapped clusters based pipeline to a UniGene identifier using 3 transcripts. // false // Accession mapped clusters // E	BQ599273,CO956885,CV022416
Ssc.26550.1.A1_at	2.1026	---	---	This probe set was annotated using the Accession mapped clusters based pipeline to a UniGene identifier using 4 transcripts. // false // Accession mapped clusters // E	BF702171,BI347098,CN153687,CN155802
Ssc.12826.2.A1_a_at	2.1026	---	---	This probe set was annotated using the Accession mapped clusters based pipeline to a UniGene identifier using 1 transcripts. // false // Accession mapped clusters // E	BX665657
Ssc.5503.3.A1_at	2.1021	ER lipid raft associated 2	ERLIN2	This probe set was annotated using the Accession mapped clusters based pipeline to a UniGene identifier using 2 transcripts. // false // Accession mapped clusters // E	BI182079,BI186104
Ssc.5376.3.S1_at	2.1018	CD247 molecule	CD247	This probe set was annotated using the Matching Probes based pipeline to a Entrez Gene identifier using 1 transcripts. // false // Matching Probes // A	AK238603(10)
Ssc.26088.1.A1_at	2.1015	---	---	This probe set was annotated using the Accession mapped clusters based pipeline to a UniGene identifier using 3 transcripts. // false // Accession mapped clusters // E	BP147777,BX926191,Z81277
Ssc.24195.1.A1_at	2.1002	---	---	This probe set was annotated using the Accession mapped clusters based pipeline to a UniGene identifier using 4 transcripts. // false // Accession mapped clusters // E	AW670583,BE030484,CK450623,CO937321
Ssc.26287.1.S1_at	2.0999	---	---	This probe set was annotated using the Accession mapped clusters based pipeline to a UniGene identifier using 4 transcripts. // false // Accession mapped clusters // E	BG895255,BX919188,BX920132,CA778814
Ssc.21832.1.S1_at	2.0994	---	---	This probe set was annotated using the Accession mapped clusters based pipeline to a UniGene identifier using 13 transcripts. // false // Accession mapped clusters // E	AW480200,AW786168,BF191602,BF441104,BI345583,BI346712,BP152434,BX666863,BX668055,BX674465,CN153144,CN155256,CO952158
Ssc.18589.3.A1_at	2.0993	---	---	This probe set was annotated using the Accession mapped clusters based pipeline to a UniGene identifier using 1 transcripts. // false // Accession mapped clusters // E	CF175636
Ssc.13453.2.S1_at	2.0991	---	---	This probe set was annotated using the Accession mapped clusters based pipeline to a UniGene identifier using 4 transcripts. // false // Accession mapped clusters // E	CK457002,CK458425,CK460108,CK460813
Ssc.22097.1.A1_at	2.099	---	---	This probe set was annotated using the Matching Probes based pipeline to a UniGene identifier using 2 transcripts. // false // Matching Probes // A	AK230526(11),AK230836(11)
Ssc.2858.1.S1_at	2.0979	similar to Guanosine monophosphate reductase 2	LOC100154068	This probe set was annotated using the Matching Probes based pipeline to a Entrez Gene identifier using 1 transcripts. // false // Matching Probes // A	AK231280(11)
Ssc.2957.1.S2_at	2.0973	ATP synthase, H+ transporting, mitochondrial F0 complex, subunit G	ATP5L	This probe set was annotated using the Accession mapped clusters based pipeline to a Entrez Gene identifier using 1 transcripts. // false // Accession mapped clusters // E	AY280702
Ssc.24031.1.S1_at	2.0969	---	---	This probe set was annotated using the Accession mapped clusters based pipeline to a UniGene identifier using 2 transcripts. // false // Accession mapped clusters // E	CK454784,CK455828
Ssc.4264.2.S1_at	2.0965	similar to WD repeat domain 21	LOC100155352	This probe set was annotated using the Matching Probes based pipeline to a Entrez Gene identifier using 3 transcripts. // false // Matching Probes // A	AK230824(10),AK232678(9),XM_001928868(11)
Ssc.23785.1.S1_at	2.0961	---	---	This probe set was annotated using the Accession mapped clusters based pipeline to a UniGene identifier using 2 transcripts. // false // Accession mapped clusters // E	BI132880,BP147542
Ssc.28652.1.A1_at	2.0958	---	---	This probe set was annotated using the Accession mapped clusters based pipeline to a UniGene identifier using 2 transcripts. // false // Accession mapped clusters // E	BF199279,BI185897
Ssc.19310.1.S1_at	2.0956	---	---	This probe set was annotated using the Accession mapped clusters based pipeline to a UniGene identifier using 15 transcripts. // false // Accession mapped clusters // E	AJ301026,AJ301027,AJ604606,AW786877,BX666660,BX667691,CF181356,CF181539,CF359914,CF360102,CK457378,CK459126,CK465555,CK467662,CO940103
Ssc.5327.2.A1_at	2.0952	---	---	This probe set was annotated using the Accession mapped clusters based pipeline to a UniGene identifier using 1 transcripts. // false // Accession mapped clusters // E	CF367803
Ssc.24757.1.S1_at	2.0952	---	---	This probe set was annotated using the Accession mapped clusters based pipeline to a UniGene identifier using 3 transcripts. // false // Accession mapped clusters // E	BF190824,CK464648,CK466739
Ssc.271.1.A1_at	2.0947	CD55 molecule, decay accelerating factor for complement (Cromer blood group)	CD55	This probe set was annotated using the Accession mapped clusters based pipeline to a UniGene identifier using 5 transcripts. // false // Accession mapped clusters // E	CK460396,CK461098,CO992111,CO992283,CO992522
Ssc.5170.1.S1_at	2.093	---	---	This probe set was annotated using the Accession mapped clusters based pipeline to a UniGene identifier using 9 transcripts. // false // Accession mapped clusters // E	AW315202,AW346926,AW347008,BF078242,BF078246,BI181546,BI345137,BX923529,CF179868
Ssc.6680.1.A1_at	2.093	---	---	This probe set was annotated using the Accession mapped clusters based pipeline to a UniGene identifier using 7 transcripts. // false // Accession mapped clusters // E	AJ655496,BQ598822,BQ603897,CK452047,CK453099,CK463697,CK464052
Ssc.4406.1.A1_at	2.0913	Succinate dehydrogenase complex, subunit A, flavoprotein (Fp)	SDHA	This probe set was annotated using the Accession mapped clusters based pipeline to a UniGene identifier using 16 transcripts. // false // Accession mapped clusters // E	AJ682104,BE014509,BE031535,BF703178,BF703697,BG896044,BQ598893,BX666948,BX668031,CB469390,CB479343,CB481918,CN029120,CN030999,CO946060,F14566
Ssc.15750.1.S1_a_at	2.091	p14ARF protein	P14ARF	This probe set was annotated using the Matching Probes based pipeline to a Entrez Gene identifier using 2 transcripts. // false // Matching Probes // A	AJ316067(11),NM_213735(11)
Ssc.3910.1.S1_at	2.0909	---	---	This probe set was annotated using the Accession mapped clusters based pipeline to a UniGene identifier using 9 transcripts. // false // Accession mapped clusters // E	AJ683659,AW359966,BF194259,BG608550,BG608998,BG895783,BG895787,BM484274,BQ604023
Ssc.19409.1.S1_at	2.0902	transcription factor 7-like 2 (T-cell specific, HMG-box)	TCF7L2	This probe set was annotated using the Matching Probes based pipeline to a Entrez Gene identifier using 1 transcripts. // false // Matching Probes // A	XM_001928695(11)
Ssc.8512.1.S1_a_at	2.09	similar to methyltransferase like 3	LOC100153887	This probe set was annotated using the Matching Probes based pipeline to a Entrez Gene identifier using 1 transcripts. // false // Matching Probes // A	XM_001929057(11)
Ssc.25066.1.S1_at	2.0899	---	---	This probe set was annotated using the Accession mapped clusters based pipeline to a UniGene identifier using 5 transcripts. // false // Accession mapped clusters // E	BI304985,BP168341,CK460393,CK461095,CN153626
Ssc.24354.1.S1_at	2.0888	---	---	This probe set was annotated using the Accession mapped clusters based pipeline to a UniGene identifier using 7 transcripts. // false // Accession mapped clusters // E	AJ654912,AW784903,BI337301,BI345268,CK450374,CK451358,CK453951
Ssc.25850.1.A1_at	2.0884	similar to unactive progesterone receptor, 23 kD	LOC100155956	This probe set was annotated using the Matching Probes based pipeline to a Entrez Gene identifier using 1 transcripts. // false // Matching Probes // A	XM_001929413(10)
Ssc.13308.1.A1_at	2.0883	---	---	This probe set was annotated using the Accession mapped clusters based pipeline to a UniGene identifier using 1 transcripts. // false // Accession mapped clusters // E	BI404826
Ssc.4521.1.S1_at	2.0882	---	---	This probe set was annotated using the Accession mapped clusters based pipeline to a UniGene identifier using 5 transcripts. // false // Accession mapped clusters // E	BG384124,BX665014,BX667357,CN153085,CN155195
Ssc.30478.1.A1_at	2.0876	---	---	This probe set was annotated using the Accession mapped clusters based pipeline to a UniGene identifier using 1 transcripts. // false // Accession mapped clusters // E	CO992323
Ssc.6287.2.S1_at	2.0873	---	---	This probe set was annotated using the Accession mapped clusters based pipeline to a UniGene identifier using 3 transcripts. // false // Accession mapped clusters // E	BI339805,BX669292,CF362145
Ssc.14219.1.A1_at	2.0872	---	---	This probe set was annotated using the Accession mapped clusters based pipeline to a UniGene identifier using 1 transcripts. // false // Accession mapped clusters // E	BQ600847
Ssc.9332.1.A1_at	2.0869	similar to midline 2 protein	LOC100157515	This probe set was annotated using the Matching Probes based pipeline to a Entrez Gene identifier using 1 transcripts. // false // Matching Probes // A	XM_001926233(11)
Ssc.10615.1.A1_at	2.0864	---	---	This probe set was annotated using the Accession mapped clusters based pipeline to a UniGene identifier using 2 transcripts. // false // Accession mapped clusters // E	BI402339,BQ597395
Ssc.15236.1.A1_at	2.0862	---	---	This probe set was annotated using the Accession mapped clusters based pipeline to a UniGene identifier using 6 transcripts. // false // Accession mapped clusters // E	AW435773,CA780731,CA780962,CB480775,CO942586,CO946077
Ssc.25158.2.A1_at	2.0853	---	---	This probe set was annotated using the Accession mapped clusters based pipeline to a UniGene identifier using 5 transcripts. // false // Accession mapped clusters // E	CK464730,CK466825,CN162943,CN164654,CN165008
Ssc.26707.1.A1_at	2.0852	---	---	This probe set was annotated using the Accession mapped clusters based pipeline to a UniGene identifier using 3 transcripts. // false // Accession mapped clusters // E	BM658989,CN157949,CN159883
Ssc.12462.1.A1_at	2.0846	---	---	This probe set was annotated using the Accession mapped clusters based pipeline to a UniGene identifier using 1 transcripts. // false // Accession mapped clusters // E	BI402432
Ssc.3980.1.A1_at	2.0838	---	---	This probe set was annotated using the Accession mapped clusters based pipeline to a UniGene identifier using 2 transcripts. // false // Accession mapped clusters // E	BF710831,CB482436
Ssc.18502.1.S1_at	2.0831	---	---	This probe set was annotated using the Matching Probes based pipeline to a UniGene identifier using 1 transcripts. // false // Matching Probes // A	AK234471(11)
Ssc.8044.1.A1_at	2.0826	---	---	This probe set was annotated using the Accession mapped clusters based pipeline to a UniGene identifier using 3 transcripts. // false // Accession mapped clusters // E	BF703447,BQ602925,CO989151
Ssc.7376.1.A1_at	2.0823	---	---	This probe set was annotated using the Accession mapped clusters based pipeline to a UniGene identifier using 9 transcripts. // false // Accession mapped clusters // E	BF711856,BI182523,CF176189,CF177544,CF181631,CF360197,CF795107,CK459576,CK459925
Ssc.24322.1.S1_at	2.0823	---	---	This probe set was annotated using the Accession mapped clusters based pipeline to a UniGene identifier using 5 transcripts. // false // Accession mapped clusters // E	AW786016,CB287040,CF722759,CK452443,CK455954
Ssc.27016.1.S1_at	2.0821	---	---	This probe set was annotated using the Accession mapped clusters based pipeline to a UniGene identifier using 2 transcripts. // false // Accession mapped clusters // E	CN165257,CN165619
Ssc.24422.1.S1_at	2.0815	---	---	This probe set was annotated using the Matching Probes based pipeline to a UniGene identifier using 1 transcripts. // false // Matching Probes // A	AY609849(11)
Ssc.16371.1.S1_at	2.0812	opioid receptor, kappa 1	OPRK1	This probe set was annotated using the Matching Probes based pipeline to a Entrez Gene identifier using 1 transcripts. // false // Matching Probes // A	L49437(11)
Ssc.10790.1.A1_at	2.0806	---	---	This probe set was annotated using the Accession mapped clusters based pipeline to a UniGene identifier using 1 transcripts. // false // Accession mapped clusters // E	BQ597991
Ssc.7529.1.S1_at	2.0805	---	---	This probe set was annotated using the Accession mapped clusters based pipeline to a UniGene identifier using 6 transcripts. // false // Accession mapped clusters // E	BQ599115,BX665691,BX922644,CA779292,CB480057,CO952434
Ssc.23998.1.S1_at	2.0803	---	---	This probe set was annotated using the Accession mapped clusters based pipeline to a UniGene identifier using 6 transcripts. // false // Accession mapped clusters // E	BE232043,CF362820,CK452095,CK453147,CN154538,CN156644
Ssc.12728.1.A1_at	2.0801	---	---	This probe set was annotated using the Accession mapped clusters based pipeline to a UniGene identifier using 1 transcripts. // false // Accession mapped clusters // E	BI403418
Ssc.11149.1.S1_at	2.0791	Similar to carbonic anhydrase IX	LOC100152792	This probe set was annotated using the Accession mapped clusters based pipeline to a UniGene identifier using 5 transcripts. // false // Accession mapped clusters // E	BI340839,BI340840,BI344987,CA513563,CO946906
Ssc.12013.1.A1_at	2.0788	---	---	This probe set was annotated using the Accession mapped clusters based pipeline to a UniGene identifier using 6 transcripts. // false // Accession mapped clusters // E	BF702200,BF702421,BI185295,BI186377,CO943780,CO987214
Ssc.26749.1.S1_at	2.0776	---	---	This probe set was annotated using the Accession mapped clusters based pipeline to a UniGene identifier using 2 transcripts. // false // Accession mapped clusters // E	CN157593,CN159529
Ssc.14531.1.S1_at	2.0771	acyl-Coenzyme A dehydrogenase, C-2 to C-3 short chain	ACADS	This probe set was annotated using the Matching Probes based pipeline to a Entrez Gene identifier using 2 transcripts. // false // Matching Probes // A	D89477(10),NM_213898(10)
Ssc.3669.1.A1_a_at	2.0758	---	---	This probe set was annotated using the Accession mapped clusters based pipeline to a UniGene identifier using 3 transcripts. // false // Accession mapped clusters // E	BI182327,CK452531,CK453595
Ssc.30568.1.A1_at	2.0757	---	---	This probe set was annotated using the Accession mapped clusters based pipeline to a UniGene identifier using 1 transcripts. // false // Accession mapped clusters // E	CO993952
Ssc.26131.1.S1_at	2.075	---	---	This probe set was annotated using the Accession mapped clusters based pipeline to a UniGene identifier using 12 transcripts. // false // Accession mapped clusters // E	AJ658704,BP159618,BP160443,BP160609,BP165167,BP167413,BP456883,BP460100,BX671794,BX671795,BX914254,BX919852
Ssc.20659.1.S1_at	2.0727	---	---	This probe set was annotated using the Accession mapped clusters based pipeline to a UniGene identifier using 17 transcripts. // false // Accession mapped clusters // E	AJ458134,AJ652283,AW315920,AW436494,AW619981,BE031331,BE033197,BE236170,BG732564,BI340701,BQ600174,BX672296,BX676068,BX924276,CO992125,CO994845,F23088
Ssc.17287.1.A1_at	2.0726	P311 protein	P311	This probe set was annotated using the Matching Probes based pipeline to a Entrez Gene identifier using 1 transcripts. // false // Matching Probes // A	EF416570(11)
Ssc.29719.1.A1_at	2.0723	---	---	This probe set was annotated using the Accession mapped clusters based pipeline to a UniGene identifier using 1 transcripts. // false // Accession mapped clusters // E	CO944254
Ssc.21629.2.S1_at	2.0715	---	---	This probe set was annotated using the Accession mapped clusters based pipeline to a UniGene identifier using 7 transcripts. // false // Accession mapped clusters // E	AJ679882,BP442113,BP447100,BP455069,BQ602034,CK460632,CK461330
Ssc.1693.1.S1_at	2.0713	similar to nucleoporin 188kDa	LOC100153500	This probe set was annotated using the Matching Probes based pipeline to a Entrez Gene identifier using 1 transcripts. // false // Matching Probes // A	XM_001928828(11)
Ssc.25128.1.S1_at	2.0707	---	---	This probe set was annotated using the Accession mapped clusters based pipeline to a UniGene identifier using 6 transcripts. // false // Accession mapped clusters // E	BE231526,BG608440,CK464529,CK464533,CK466616,CK466620
Ssc.23894.1.A1_at	2.0705	---	---	This probe set was annotated using the Accession mapped clusters based pipeline to a UniGene identifier using 1 transcripts. // false // Accession mapped clusters // E	CK451083
Ssc.2649.1.A1_at	2.0703	---	---	This probe set was annotated using the Matching Probes based pipeline to a UniGene identifier using 1 transcripts. // false // Matching Probes // A	AK239435(11)
Ssc.29266.1.A1_at	2.0688	---	---	This probe set was annotated using the Accession mapped clusters based pipeline to a UniGene identifier using 1 transcripts. // false // Accession mapped clusters // E	CO953544
Ssc.17272.1.A1_at	2.0681	---	---	This probe set was annotated using the Accession mapped clusters based pipeline to a UniGene identifier using 27 transcripts. // false // Accession mapped clusters // E	AW785162,BF191844,BI402029,BI402721,BM040652,BM484525,BP142174,BQ599311,BQ602129,BQ603891,BQ604503,BX667291,BX668225,BX669940,BX676649,CA780773,CA781013,CB480916,CF791713,CN031263,CN152886,CN162328,CN163689,CN166146,CO939636,CO940058,CO953482
Ssc.1119.1.S1_at	2.0673	---	---	This probe set was annotated using the Accession mapped clusters based pipeline to a UniGene identifier using 8 transcripts. // false // Accession mapped clusters // E	AJ685958,AU059245,BM675770,BX666566,BX916904,CN163605,CO940556,CO991573
Ssc.6238.2.S1_at	2.0672	similar to adenylate kinase 3	LOC100155691	This probe set was annotated using the Matching Probes based pipeline to a Entrez Gene identifier using 1 transcripts. // false // Matching Probes // A	XM_001924679(11)
Ssc.25141.1.S1_at	2.0658	---	---	This probe set was annotated using the Matching Probes based pipeline to a UniGene identifier using 1 transcripts. // false // Matching Probes // A	AK236692(10)
Ssc.24731.1.A1_at	2.0651	---	---	This probe set was annotated using the Accession mapped clusters based pipeline to a UniGene identifier using 1 transcripts. // false // Accession mapped clusters // E	CK463945
Ssc.13763.3.A1_at	2.0646	Methionine adenosyltransferase II, beta	MAT2B	This probe set was annotated using the Accession mapped clusters based pipeline to a UniGene identifier using 1 transcripts. // false // Accession mapped clusters // E	CF787765
Ssc.6445.1.S1_at	2.0639	---	---	This probe set was annotated using the Matching Probes based pipeline to a UniGene identifier using 1 transcripts. // false // Matching Probes // A	AK235734(11)
Ssc.14687.1.A1_at	2.0636	---	---	This probe set was annotated using the Accession mapped clusters based pipeline to a UniGene identifier using 4 transcripts. // false // Accession mapped clusters // E	BF078756,BF704450,BF710952,CF794899
Ssc.13405.1.A1_at	2.0626	---	---	This probe set was annotated using the Accession mapped clusters based pipeline to a UniGene identifier using 1 transcripts. // false // Accession mapped clusters // E	BI405148
Ssc.4158.1.S1_at	2.0624	hypoxanthine phosphoribosyltransferase 1	HPRT1	This probe set was annotated using the Matching Probes based pipeline to a Entrez Gene identifier using 2 transcripts. // false // Matching Probes // A	DQ845175(11),NM_001032376(11)
Ssc.13533.1.A1_at	2.0623	---	---	This probe set was annotated using the Accession mapped clusters based pipeline to a UniGene identifier using 1 transcripts. // false // Accession mapped clusters // E	BQ602622
Ssc.27978.1.A1_at	2.062	---	---	This probe set was annotated using the Accession mapped clusters based pipeline to a UniGene identifier using 1 transcripts. // false // Accession mapped clusters // E	CN032941
Ssc.27365.1.S1_at	2.0617	---	---	This probe set was annotated using the Accession mapped clusters based pipeline to a UniGene identifier using 2 transcripts. // false // Accession mapped clusters // E	BP166665,BX674924
Ssc.4050.1.S1_at	2.0615	---	---	This probe set was annotated using the Accession mapped clusters based pipeline to a UniGene identifier using 16 transcripts. // false // Accession mapped clusters // E	AW346579,AW416649,AW424904,AW480096,BI343575,BI344991,BI360053,BX926072,CF366221,CF368562,CK457319,CK459069,CN028855,CN158452,CN160371,CO947462
Ssc.20951.1.S1_at	2.0604	similar to Methyltransferase-like protein 5	LOC100153352	This probe set was annotated using the Matching Probes based pipeline to a Entrez Gene identifier using 1 transcripts. // false // Matching Probes // A	XM_001927518(11)
Ssc.29746.1.A1_at	2.0603	---	---	This probe set was annotated using the Accession mapped clusters based pipeline to a UniGene identifier using 1 transcripts. // false // Accession mapped clusters // E	CO945222
Ssc.2898.1.S1_at	2.0602	---	---	This probe set was annotated using the Accession mapped clusters based pipeline to a UniGene identifier using 17 transcripts. // false // Accession mapped clusters // E	AW480668,BE032697,BF444839,BM658683,BX914657,BX920847,BX922879,BX923318,BX924687,CK456641,CK457457,CK465174,CK467273,CN158835,CN160749,CO987135,CO987725
Ssc.20705.1.A1_at	2.06	---	---	This probe set was annotated using the Accession mapped clusters based pipeline to a UniGene identifier using 4 transcripts. // false // Accession mapped clusters // E	BE013250,BX676128,CN157828,CN159763
Ssc.17764.1.S1_at	2.0598	---	---	This probe set was annotated using the Accession mapped clusters based pipeline to a UniGene identifier using 10 transcripts. // false // Accession mapped clusters // E	BE013779,BE014532,BF075177,BG835122,BI345355,BX668858,BX926407,CD572216,CF363504,CF364911
Ssc.8347.1.A1_at	2.0581	---	---	This probe set was annotated using the Accession mapped clusters based pipeline to a UniGene identifier using 7 transcripts. // false // Accession mapped clusters // E	BF713085,CF179696,CF367345,CF368752,CK465810,CK467910,CN031636
Ssc.23818.2.S1_at	2.058	---	---	This probe set was annotated using the Matching Probes based pipeline to a UniGene identifier using 1 transcripts. // false // Matching Probes // A	AK236459(11)
Ssc.10318.1.A1_at	2.0578	---	---	This probe set was annotated using the Accession mapped clusters based pipeline to a UniGene identifier using 5 transcripts. // false // Accession mapped clusters // E	BI400566,BI401433,CO937643,CO951428,CO994627
Ssc.28156.1.A1_at	2.0561	---	---	This probe set was annotated using the Matching Probes based pipeline to a UniGene identifier using 1 transcripts. // false // Matching Probes // A	AK237626(11)
Ssc.20630.1.S1_at	2.0559	---	---	This probe set was annotated using the Matching Probes based pipeline to a UniGene identifier using 1 transcripts. // false // Matching Probes // A	AK236356(9)
Ssc.30646.1.S1_at	2.0547	---	---	This probe set was annotated using the Accession mapped clusters based pipeline to a UniGene identifier using 2 transcripts. // false // Accession mapped clusters // E	BE031201,CO953105
Ssc.18796.1.A1_at	2.0542	---	---	This probe set was annotated using the Accession mapped clusters based pipeline to a UniGene identifier using 1 transcripts. // false // Accession mapped clusters // E	CF362261
Ssc.18426.1.A1_at	2.0541	---	---	This probe set was annotated using the Accession mapped clusters based pipeline to a UniGene identifier using 1 transcripts. // false // Accession mapped clusters // E	CF180640
Ssc.13422.1.A1_at	2.0539	---	---	This probe set was annotated using the Accession mapped clusters based pipeline to a UniGene identifier using 2 transcripts. // false // Accession mapped clusters // E	BI404580,CO945680
Ssc.1210.1.A1_at	2.0539	Similar to MGC155078 protein	LOC100153874	This probe set was annotated using the Matching Probes based pipeline to a UniGene identifier using 1 transcripts. // false // Matching Probes // A	AK239936(11)
Ssc.9100.2.A1_at	2.0524	---	---	This probe set was annotated using the Matching Probes based pipeline to a UniGene identifier using 1 transcripts. // false // Matching Probes // A	AK231711(11)
Ssc.19359.2.S1_at	2.0524	---	---	This probe set was annotated using the Matching Probes based pipeline to a UniGene identifier using 1 transcripts. // false // Matching Probes // A	AK237801(11)
Ssc.9314.1.S1_at	2.0524	---	---	This probe set was annotated using the Accession mapped clusters based pipeline to a UniGene identifier using 8 transcripts. // false // Accession mapped clusters // E	BF710200,BI400788,BI403283,BX915492,BX922983,BX924068,BX924219,CO940194
Ssc.21595.1.S1_at	2.0518	---	---	This probe set was annotated using the Matching Probes based pipeline to a UniGene identifier using 1 transcripts. // false // Matching Probes // A	AK234775(11)
Ssc.5076.2.S1_at	2.0517	---	---	This probe set was annotated using the Matching Probes based pipeline to a UniGene identifier using 1 transcripts. // false // Matching Probes // A	AK235530(11)
Ssc.6994.1.S1_at	2.0516	---	---	This probe set was annotated using the Accession mapped clusters based pipeline to a UniGene identifier using 16 transcripts. // false // Accession mapped clusters // E	AJ659622,AJ666389,BF708692,BF712243,CF788461,CF789033,CK463654,CK464010,CK464860,CK464916,CK466957,CK467014,CN154726,CN156833,CN157450,CN159395
Ssc.18848.1.S1_at	2.0509	similar to TAR RNA binding protein 1	LOC100152410	This probe set was annotated using the Matching Probes based pipeline to a Entrez Gene identifier using 3 transcripts. // false // Matching Probes // A	AK239761(11),XM_001927619(10),XM_001927627(10)
Ssc.5998.1.S1_at	2.0508	---	---	This probe set was annotated using the Accession mapped clusters based pipeline to a UniGene identifier using 40 transcripts. // false // Accession mapped clusters // E	AW786859,BF194338,BF194343,BF194344,BF444746,BG384362,BG835698,BI181938,BI182622,BI183637,BI345118,BP141456,BP142461,BP143551,BP144185,BP149330,BP160689,BP435215,BP454071,BP457603,BP460282,BP462423,BX917964,BX919854,CF178082,CF791978,CK463232,CK463366,CK463589,CN069721,CN069722,CN154735,CN156842,CN165223,CN165584,CN167199,CO942550,CO946701,CO987922,CO991849
Ssc.24054.1.S1_at	2.05	---	---	This probe set was annotated using the Accession mapped clusters based pipeline to a UniGene identifier using 2 transcripts. // false // Accession mapped clusters // E	CK455244,CK456300
Ssc.10147.2.A1_at	2.0498	---	---	This probe set was annotated using the Accession mapped clusters based pipeline to a UniGene identifier using 1 transcripts. // false // Accession mapped clusters // E	CO938490
Ssc.24328.1.S1_at	2.0497	---	---	This probe set was annotated using the Accession mapped clusters based pipeline to a UniGene identifier using 6 transcripts. // false // Accession mapped clusters // E	AJ684721,BI186930,BI337298,CK455126,CK456174,CO945494
Ssc.27484.1.S1_at	2.0496	---	---	This probe set was annotated using the Accession mapped clusters based pipeline to a UniGene identifier using 2 transcripts. // false // Accession mapped clusters // E	CN161612,CN163002
Ssc.16759.1.S1_at	2.0482	similar to Protein ERGIC-53 precursor (ER-Golgi intermediate compartment 53 kDa protein) (Lectin mannose-binding 1) (Gp58) (Intracellular mannose-specific lectin MR60)	LOC100153007	This probe set was annotated using the Matching Probes based pipeline to a Entrez Gene identifier using 1 transcripts. // false // Matching Probes // A	XR_045648(11)
Ssc.16500.1.A1_at	2.0473	---	---	This probe set was annotated using the Design Representative Id based pipeline to a GenBank identifier using 1 transcripts. // false // Design Representative Id // R	CB286577
Ssc.13451.1.A1_at	2.0473	---	---	This probe set was annotated using the Accession mapped clusters based pipeline to a UniGene identifier using 4 transcripts. // false // Accession mapped clusters // E	BI405120,CN161729,CN163115,CO954827
Ssc.4857.1.S1_at	2.045	---	---	This probe set was annotated using the Accession mapped clusters based pipeline to a UniGene identifier using 15 transcripts. // false // Accession mapped clusters // E	AJ669251,AW416001,BF710199,BG609523,BI339543,BI346384,BI346745,BX667162,BX667800,BX671047,BX915484,CF794952,CF796321,CK450756,CO956813
Ssc.10645.1.S1_at	2.045	similar to serine/threonine kinase	LOC100154763	This probe set was annotated using the Matching Probes based pipeline to a Entrez Gene identifier using 2 transcripts. // false // Matching Probes // A	AK232524(11),AK236458(11)
Ssc.4264.1.A1_at	2.0446	similar to WD repeat domain 21	LOC100155352	This probe set was annotated using the Matching Probes based pipeline to a Entrez Gene identifier using 3 transcripts. // false // Matching Probes // A	AK230824(11),AK232678(9),XM_001928868(11)
Ssc.1545.2.S1_at	2.044	---	---	This probe set was annotated using the Matching Probes based pipeline to a UniGene identifier using 1 transcripts. // false // Matching Probes // A	AK231950(11)
Ssc.3206.1.S1_at	2.044	---	---	This probe set was annotated using the Accession mapped clusters based pipeline to a UniGene identifier using 6 transcripts. // false // Accession mapped clusters // E	BE233814,BE233818,BQ597674,CF795100,CK449184,CO992766
Ssc.7200.1.A1_at	2.0436	---	---	This probe set was annotated using the Accession mapped clusters based pipeline to a UniGene identifier using 13 transcripts. // false // Accession mapped clusters // E	BF712014,BI399412,BM190559,BQ598181,BX672740,CF795496,CK449600,CK452046,CK453098,CO938639,CO944482,CO954239,CO991100
Ssc.11101.1.S1_a_at	2.0436	---	---	This probe set was annotated using the Accession mapped clusters based pipeline to a UniGene identifier using 12 transcripts. // false // Accession mapped clusters // E	BF711053,BI398808,BI400971,BX671075,BX671076,BX914234,BX917596,BX924312,CB477043,CF363568,CN161289,CN162694
Ssc.27308.1.S1_at	2.0435	---	---	This probe set was annotated using the Accession mapped clusters based pipeline to a UniGene identifier using 7 transcripts. // false // Accession mapped clusters // E	AJ653477,AJ659035,BX917505,BX918632,CN069588,CN154158,CN160852
Ssc.6429.1.S1_at	2.0434	---	---	This probe set was annotated using the Accession mapped clusters based pipeline to a UniGene identifier using 9 transcripts. // false // Accession mapped clusters // E	AJ684397,BQ598417,CF792814,CF794181,CN161944,CN163325,CN163917,CO944819,CO990423
Ssc.4802.1.A1_at	2.0429	---	---	This probe set was annotated using the Accession mapped clusters based pipeline to a UniGene identifier using 13 transcripts. // false // Accession mapped clusters // E	AW359374,BE014958,BF701913,BI400947,BQ604714,CF367057,CF368461,CF790444,CF790785,CK455053,CK456101,CN165953,CO951046
Ssc.7661.2.S1_at	2.0427	---	---	This probe set was annotated using the Matching Probes based pipeline to a UniGene identifier using 1 transcripts. // false // Matching Probes // A	AK232758(10)
Ssc.18813.1.A1_at	2.0426	---	---	This probe set was annotated using the Accession mapped clusters based pipeline to a UniGene identifier using 1 transcripts. // false // Accession mapped clusters // E	CF362526
Ssc.11474.1.A1_at	2.0408	---	---	This probe set was annotated using the Matching Probes based pipeline to a UniGene identifier using 1 transcripts. // false // Matching Probes // A	AK231504(10)
Ssc.21933.2.S1_at	2.0403	---	---	This probe set was annotated using the Accession mapped clusters based pipeline to a UniGene identifier using 4 transcripts. // false // Accession mapped clusters // E	AW414707,AW429710,BP464616,CF790007
Ssc.19554.2.S1_at	2.04	similar to flavin adenine dinucleotide synthetase	LOC100153896	This probe set was annotated using the Matching Probes based pipeline to a Entrez Gene identifier using 2 transcripts. // false // Matching Probes // A	AK232502(10),XM_001929376(10)
Ssc.24432.1.S1_at	2.0399	similar to His3:CG31613 CG31613-PA	LOC100155404	This probe set was annotated using the Matching Probes based pipeline to a Entrez Gene identifier using 1 transcripts. // false // Matching Probes // A	XM_001926706(11)
Ssc.274.1.S1_at	2.0393	chloride channel protein 2 variant	CLC-2	This probe set was annotated using the Accession mapped clusters based pipeline to a Entrez Gene identifier using 1 transcripts. // false // Accession mapped clusters // E	AF093592
Ssc.24049.1.A1_at	2.0388	---	---	This probe set was annotated using the Accession mapped clusters based pipeline to a UniGene identifier using 6 transcripts. // false // Accession mapped clusters // E	AJ657751,BF079910,CK455092,CN165107,CN165470,CO938987
Ssc.13934.1.A1_at	2.0378	---	---	This probe set was annotated using the Accession mapped clusters based pipeline to a UniGene identifier using 8 transcripts. // false // Accession mapped clusters // E	BM658935,BX675951,CF792555,CO950457,CO986349,CO992146,CO992764,CO993279
Ssc.4787.1.A1_at	2.0375	---	---	This probe set was annotated using the Accession mapped clusters based pipeline to a UniGene identifier using 18 transcripts. // false // Accession mapped clusters // E	BF711781,BF712259,BI404275,BQ598085,CF175638,CN157979,CN159915,CO945694,CO946432,CO946963,CO952031,CO953669,CO954003,CO954290,CO988198,CO991169,CO992181,CO994814
Ssc.19554.3.S1_at	2.0364	similar to flavin adenine dinucleotide synthetase	LOC100153896	This probe set was annotated using the Matching Probes based pipeline to a Entrez Gene identifier using 2 transcripts. // false // Matching Probes // A	AK232502(10),XM_001929376(11)
Ssc.24414.1.S1_at	2.0362	---	---	This probe set was annotated using the Accession mapped clusters based pipeline to a UniGene identifier using 8 transcripts. // false // Accession mapped clusters // E	AJ679945,AJ683521,BI182201,BP448373,BP460871,CF791693,CK464365,CK466452
Ssc.819.1.A1_at	2.0357	---	---	This probe set was annotated using the Accession mapped clusters based pipeline to a UniGene identifier using 4 transcripts. // false // Accession mapped clusters // E	AJ236936,BI326989,CF181051,F15044
Ssc.27554.1.S1_at	2.0338	---	---	This probe set was annotated using the Accession mapped clusters based pipeline to a UniGene identifier using 6 transcripts. // false // Accession mapped clusters // E	AW359492,AW436960,AW480287,AW786594,BI337845,CN166281
Ssc.4567.1.A1_at	2.0337	---	---	This probe set was annotated using the Accession mapped clusters based pipeline to a UniGene identifier using 5 transcripts. // false // Accession mapped clusters // E	AJ659498,BF710799,BM658906,BQ602273,CA779987
Ssc.20292.1.S1_a_at	2.0334	---	---	This probe set was annotated using the Matching Probes based pipeline to a UniGene identifier using 2 transcripts. // false // Matching Probes // A	AK233228(10),AK234330(11)
Ssc.18428.1.S1_at	2.0334	---	---	This probe set was annotated using the Accession mapped clusters based pipeline to a UniGene identifier using 15 transcripts. // false // Accession mapped clusters // E	AJ747077,AJ747281,BP144279,BP171902,CB483113,CF178282,CF178613,CF181045,CF181679,CF359601,CF360273,CF364717,CF366137,CK458935,CO994622
Ssc.7937.1.A1_at	2.0324	---	---	This probe set was annotated using the Accession mapped clusters based pipeline to a UniGene identifier using 1 transcripts. // false // Accession mapped clusters // E	BQ599818
Ssc.21601.1.S1_at	2.032	---	---	This probe set was annotated using the Accession mapped clusters based pipeline to a UniGene identifier using 29 transcripts. // false // Accession mapped clusters // E	AJ653279,AJ655492,AW316250,AW785673,BF078859,BF599329,BG381824,BG384475,BG608592,BI345050,BM485047,BP144754,BP145618,BP167202,BX666652,BX667859,BX674224,BX676769,CF364150,CF365549,CF790281,CF790613,CK455297,CK456353,CN027266,CN027288,CN162093,CN163474,CO989269
Ssc.13677.1.A1_at	2.0303	---	---	This probe set was annotated using the Accession mapped clusters based pipeline to a UniGene identifier using 1 transcripts. // false // Accession mapped clusters // E	BQ603127
Ssc.16836.1.A1_at	2.0303	---	---	This probe set was annotated using the Accession mapped clusters based pipeline to a UniGene identifier using 14 transcripts. // false // Accession mapped clusters // E	AJ666953,AW417503,BF710184,BI341766,BX922620,BX926057,CA778661,CF793128,CF794499,CO937591,CO940554,CO942322,CO947239,CO953362
Ssc.3780.1.A1_at	2.0297	---	---	This probe set was annotated using the Accession mapped clusters based pipeline to a UniGene identifier using 3 transcripts. // false // Accession mapped clusters // E	BF713423,BG384593,CB480416
Ssc.25431.1.S1_at	2.0273	---	---	This probe set was annotated using the Accession mapped clusters based pipeline to a UniGene identifier using 1 transcripts. // false // Accession mapped clusters // E	BX916662
Ssc.24202.1.S1_at	2.0271	---	---	This probe set was annotated using the Accession mapped clusters based pipeline to a UniGene identifier using 3 transcripts. // false // Accession mapped clusters // E	BE015091,CK452570,CK453634
Ssc.15862.1.S1_at	2.0267	phosphate regulating endopeptidase homolog, X-linked	PHEX	This probe set was annotated using the Matching Probes based pipeline to a Entrez Gene identifier using 1 transcripts. // false // Matching Probes // A	AJ316616(11)
Ssc.7511.2.A1_at	2.0264	---	---	This probe set was annotated using the Matching Probes based pipeline to a UniGene identifier using 1 transcripts. // false // Matching Probes // A	AK237392(11)
Ssc.14165.1.A1_at	2.0263	---	---	This probe set was annotated using the Matching Probes based pipeline to a UniGene identifier using 1 transcripts. // false // Matching Probes // A	AK230747(10)
Ssc.1675.1.S1_at	2.0263	---	---	This probe set was annotated using the Matching Probes based pipeline to a UniGene identifier using 1 transcripts. // false // Matching Probes // A	AK240109(11)
Ssc.25218.1.A1_at	2.0243	similar to Isovaleryl Coenzyme A dehydrogenase	LOC100156047	This probe set was annotated using the Matching Probes based pipeline to a Entrez Gene identifier using 2 transcripts. // false // Matching Probes // A	AK238259(11),XM_001924788(11)
Ssc.21258.2.A1_at	2.0231	---	---	This probe set was annotated using the Accession mapped clusters based pipeline to a UniGene identifier using 1 transcripts. // false // Accession mapped clusters // E	CF795024
Ssc.21425.2.S1_at	2.0226	similar to FL10	LOC100153939	This probe set was annotated using the Matching Probes based pipeline to a Entrez Gene identifier using 1 transcripts. // false // Matching Probes // A	XM_001925220(11)
Ssc.24396.1.S1_at	2.0222	inositol 1,3,4-triphosphate 5/6 kinase	ITPK1	This probe set was annotated using the Matching Probes based pipeline to a Entrez Gene identifier using 2 transcripts. // false // Matching Probes // A	FJ436390(11),NM_001143692(11)
Ssc.28547.1.S1_at	2.0222	---	---	This probe set was annotated using the Accession mapped clusters based pipeline to a UniGene identifier using 4 transcripts. // false // Accession mapped clusters // E	AJ658010,AJ659701,BG835577,CO990212
Ssc.21431.1.S1_at	2.0218	---	---	This probe set was annotated using the Matching Probes based pipeline to a UniGene identifier using 1 transcripts. // false // Matching Probes // A	AK233360(10)
Ssc.15379.1.S1_at	2.0207	---	---	This probe set was annotated using the Accession mapped clusters based pipeline to a UniGene identifier using 6 transcripts. // false // Accession mapped clusters // E	BE015012,BE232992,CA778999,CF175519,CF361008,CF362412
Ssc.23288.1.S1_at	2.0204	---	---	This probe set was annotated using the Design Representative Id based pipeline to a GenBank identifier using 1 transcripts. // false // Design Representative Id // R	CN160523
Ssc.6054.1.S1_a_at	2.02	---	---	This probe set was annotated using the Matching Probes based pipeline to a UniGene identifier using 1 transcripts. // false // Matching Probes // A	AK233903(11)
Ssc.19658.1.S1_at	2.02	---	---	This probe set was annotated using the Accession mapped clusters based pipeline to a UniGene identifier using 2 transcripts. // false // Accession mapped clusters // E	AW619239,CF367199
Ssc.6560.1.S1_at	2.02	---	---	This probe set was annotated using the Matching Probes based pipeline to a UniGene identifier using 1 transcripts. // false // Matching Probes // A	AK239708(11)
Ssc.2294.1.S1_a_at	2.0199	similar to Coenzyme Q6 homolog, monooxygenase (S. cerevisiae)	LOC100155731	This probe set was annotated using the Matching Probes based pipeline to a Entrez Gene identifier using 2 transcripts. // false // Matching Probes // A	AK231313(11),XM_001929106(11)
Ssc.1026.2.S1_at	2.0199	---	---	This probe set was annotated using the Matching Probes based pipeline to a UniGene identifier using 2 transcripts. // false // Matching Probes // A	AK232175(9),AK238936(11)
Ssc.11539.1.A1_at	2.0187	---	---	This probe set was annotated using the Accession mapped clusters based pipeline to a UniGene identifier using 3 transcripts. // false // Accession mapped clusters // E	BI183492,CB476408,CO944737
Ssc.2633.1.A1_at	2.0179	similar to chaperonin containing TCP1, subunit 2	LOC100157776	This probe set was annotated using the Matching Probes based pipeline to a Entrez Gene identifier using 1 transcripts. // false // Matching Probes // A	XM_001926672(11)
Ssc.5074.1.S1_at	2.0178	similar to Uncharacterized protein KIAA1107	LOC100155178	This probe set was annotated using the Matching Probes based pipeline to a Entrez Gene identifier using 1 transcripts. // false // Matching Probes // A	XR_045568(11)
Ssc.20903.1.S1_at	2.0171	---	---	This probe set was annotated using the Matching Probes based pipeline to a UniGene identifier using 1 transcripts. // false // Matching Probes // A	AK233899(10)
Ssc.2795.1.S1_at	2.0167	---	---	This probe set was annotated using the Matching Probes based pipeline to a UniGene identifier using 1 transcripts. // false // Matching Probes // A	AK233590(10)
Ssc.19567.1.S1_at	2.0162	---	---	This probe set was annotated using the Accession mapped clusters based pipeline to a UniGene identifier using 3 transcripts. // false // Accession mapped clusters // E	BG733208,BG733274,CF366116
Ssc.1034.1.A1_at	2.0159	---	---	This probe set was annotated using the Accession mapped clusters based pipeline to a UniGene identifier using 4 transcripts. // false // Accession mapped clusters // E	BI399846,C95079,CK465054,CO991097
Ssc.24107.1.A1_at	2.0158	---	---	This probe set was annotated using the Accession mapped clusters based pipeline to a UniGene identifier using 3 transcripts. // false // Accession mapped clusters // E	CF179949,CK455444,CK456500
Ssc.20429.1.S1_at	2.0157	---	---	This probe set was annotated using the Accession mapped clusters based pipeline to a UniGene identifier using 11 transcripts. // false // Accession mapped clusters // E	AW430766,BG732455,BX672063,BX675793,CF178933,CF180300,CK451108,CK454357,CK460618,CK461317,CK466293
Ssc.12369.1.A1_at	2.0157	Similar to RNA-binding protein 35A (RNA-binding motif protein 35A)	LOC100156237	This probe set was annotated using the Accession mapped clusters based pipeline to a UniGene identifier using 1 transcripts. // false // Accession mapped clusters // E	BI401948
Ssc.4927.1.A1_at	2.0153	---	---	This probe set was annotated using the Accession mapped clusters based pipeline to a UniGene identifier using 5 transcripts. // false // Accession mapped clusters // E	BF444247,BQ599151,CF180776,CF363358,CF795179
Ssc.1394.1.S1_at	2.0149	---	---	This probe set was annotated using the Accession mapped clusters based pipeline to a UniGene identifier using 19 transcripts. // false // Accession mapped clusters // E	AJ667441,AW325907,AW619944,AW656599,BE013819,BF710868,BG609387,BG894925,BI304472,BI343549,BX673808,CF792991,CF794360,CK452262,CK453319,CK454016,CN155041,CO940721,CO940875
Ssc.22073.1.A1_at	2.0148	---	---	This probe set was annotated using the Accession mapped clusters based pipeline to a UniGene identifier using 2 transcripts. // false // Accession mapped clusters // E	CF359612,CF793103
Ssc.28028.1.A1_at	2.0148	---	---	This probe set was annotated using the Accession mapped clusters based pipeline to a UniGene identifier using 2 transcripts. // false // Accession mapped clusters // E	CN031976,CN032037
Ssc.25125.1.S1_at	2.0145	---	---	This probe set was annotated using the Accession mapped clusters based pipeline to a UniGene identifier using 3 transcripts. // false // Accession mapped clusters // E	BI345235,CK463916,CK464271
Ssc.27039.1.S1_at	2.0141	similar to SPECC1-like	LOC100156318	This probe set was annotated using the Matching Probes based pipeline to a Entrez Gene identifier using 1 transcripts. // false // Matching Probes // A	XM_001926171(11)
Ssc.6463.1.A1_at	2.0141	Myeloid differentiation primary response gene (88)	MYD88	This probe set was annotated using the Accession mapped clusters based pipeline to a UniGene identifier using 5 transcripts. // false // Accession mapped clusters // E	BF708847,BI346663,CN158013,CN159948,CO955543
Ssc.7661.1.A1_at	2.0139	---	---	This probe set was annotated using the Matching Probes based pipeline to a UniGene identifier using 1 transcripts. // false // Matching Probes // A	AK232758(9)
Ssc.3277.1.S1_at	2.013	basic FGF-repressed Zic binding protein	BFZB	This probe set was annotated using the Matching Probes based pipeline to a Entrez Gene identifier using 1 transcripts. // false // Matching Probes // A	AY820761(11)
Ssc.16682.1.S1_at	2.0125	---	---	This probe set was annotated using the Accession mapped clusters based pipeline to a UniGene identifier using 11 transcripts. // false // Accession mapped clusters // E	AW354025,BI340614,BI340891,BP154960,CB469598,CB478513,CF787766,CN032639,CN157970,CN159906,CO988271
Ssc.30777.1.S1_a_at	2.0122	---	---	This probe set was annotated using the Matching Probes based pipeline to a UniGene identifier using 1 transcripts. // false // Matching Probes // A	AK237280(11)
Ssc.25842.1.S1_at	2.0114	---	---	This probe set was annotated using the Accession mapped clusters based pipeline to a UniGene identifier using 2 transcripts. // false // Accession mapped clusters // E	BG895036,BX923341
Ssc.17223.1.S1_at	2.0113	tripartite motif-containing 50	TRIM50	This probe set was annotated using the Matching Probes based pipeline to a Entrez Gene identifier using 2 transcripts. // false // Matching Probes // A	AY081951(11),NM_214186(11)
Ssc.19658.2.A1_at	2.011	---	---	This probe set was annotated using the Accession mapped clusters based pipeline to a UniGene identifier using 1 transcripts. // false // Accession mapped clusters // E	CF368603
Ssc.17188.1.A1_at	2.0109	---	---	This probe set was annotated using the Matching Probes based pipeline to a UniGene identifier using 1 transcripts. // false // Matching Probes // A	AK234124(9)
Ssc.2476.3.S1_at	2.0109	---	---	This probe set was annotated using the Matching Probes based pipeline to a UniGene identifier using 1 transcripts. // false // Matching Probes // A	AY609952(11)
Ssc.18483.1.A1_at	2.0108	---	---	This probe set was annotated using the Accession mapped clusters based pipeline to a UniGene identifier using 5 transcripts. // false // Accession mapped clusters // E	BF075567,BI335959,BX673476,CF178833,CF362258
Ssc.11571.3.S1_at	2.0101	---	---	This probe set was annotated using the Matching Probes based pipeline to a UniGene identifier using 1 transcripts. // false // Matching Probes // A	AK236191(11)
Ssc.3601.1.S1_at	2.0086	---	---	This probe set was annotated using the Accession mapped clusters based pipeline to a UniGene identifier using 38 transcripts. // false // Accession mapped clusters // E	AJ301114,AJ651970,AJ653716,AJ654577,AJ655162,AJ655477,AJ655993,AJ656999,AJ658285,AJ658288,AJ658543,AJ658589,AJ658944,AJ659193,AJ659507,AJ659856,AW619580,AW619696,BF194371,BF709718,BF709773,BG382144,BX666784,BX672583,CB286267,CD572169,CD572277,CF360750,CN028087,CN028142,CN028387,CN028621,CN028772,CN028890,CN029270,CO942321,CO944514,CO944558
Ssc.24643.1.A1_at	2.0072	---	---	This probe set was annotated using the Accession mapped clusters based pipeline to a UniGene identifier using 2 transcripts. // false // Accession mapped clusters // E	CK461832,CK462188
Ssc.18303.3.S1_at	2.007	similar to zinc finger protein 385D	LOC100156711	This probe set was annotated using the Matching Probes based pipeline to a Entrez Gene identifier using 1 transcripts. // false // Matching Probes // A	XM_001925973(11)
Ssc.24493.2.S1_a_at	2.0069	similar to neutral sphingomyelinase 3	LOC100152725	This probe set was annotated using the Matching Probes based pipeline to a Entrez Gene identifier using 2 transcripts. // false // Matching Probes // A	AK234371(11),XM_001929588(11)
Ssc.3063.1.S1_at	2.0068	---	---	This probe set was annotated using the Accession mapped clusters based pipeline to a UniGene identifier using 10 transcripts. // false // Accession mapped clusters // E	AJ683150,BE231561,BG381897,BG895271,BG895272,BI244958,CF181172,CF359731,CK451042,CK454291
Ssc.27674.1.S1_at	2.0068	---	---	This probe set was annotated using the Design Representative Id based pipeline to a GenBank identifier using 1 transcripts. // false // Design Representative Id // R	AW480145
Ssc.1023.2.A1_at	2.0055	---	---	This probe set was annotated using the Accession mapped clusters based pipeline to a UniGene identifier using 8 transcripts. // false // Accession mapped clusters // E	BF190230,BG383666,BG732761,BI399366,CK465410,CK467512,CN029727,CO937663
Ssc.29318.1.A1_at	2.0053	---	---	This probe set was annotated using the Accession mapped clusters based pipeline to a UniGene identifier using 1 transcripts. // false // Accession mapped clusters // E	CO953788
Ssc.18695.1.A1_at	2.0049	---	---	This probe set was annotated using the Accession mapped clusters based pipeline to a UniGene identifier using 1 transcripts. // false // Accession mapped clusters // E	CF359846
Ssc.9891.1.A1_at	2.0048	---	---	This probe set was annotated using the Accession mapped clusters based pipeline to a UniGene identifier using 5 transcripts. // false // Accession mapped clusters // E	AJ661511,AJ666878,BI399232,BQ604836,CO986726
Ssc.20932.1.S1_a_at	2.0047	---	---	This probe set was annotated using the Matching Probes based pipeline to a UniGene identifier using 1 transcripts. // false // Matching Probes // A	AY610121(9)
Ssc.24955.1.S1_at	2.0046	similar to WD repeat-containing protein 3	LOC100154556	This probe set was annotated using the Matching Probes based pipeline to a Entrez Gene identifier using 1 transcripts. // false // Matching Probes // A	XM_001929178(11)
Ssc.9503.2.S1_at	2.0044	---	---	This probe set was annotated using the Accession mapped clusters based pipeline to a UniGene identifier using 24 transcripts. // false // Accession mapped clusters // E	BF710716,BF710796,BI183174,BI336825,BM083225,BP147246,BP148584,BP149321,BP171996,BP459996,BX665134,BX665135,BX915069,BX916148,BX917451,BX918701,BX924654,BX925430,BX926184,CF794814,CF796178,CK465873,CK467974,CO937728
Ssc.2862.2.S1_at	2.0042	similar to DNA-directed RNA polymerase III subunit RPC4 (RNA polymerase III subunit C4) (DNA-directed RNA polymerase III subunit D) (DNA-directed RNA polymerase III 47 kDa polypeptide) (RPC53) (Protein BN51)	LOC100154035	This probe set was annotated using the Matching Probes based pipeline to a Entrez Gene identifier using 2 transcripts. // false // Matching Probes // A	AK236221(10),XM_001927933(10)
Ssc.26391.1.A1_at	2.0038	---	---	This probe set was annotated using the Accession mapped clusters based pipeline to a UniGene identifier using 4 transcripts. // false // Accession mapped clusters // E	CK452564,CK453628,CN161159,CN162567
Ssc.21167.1.S1_at	2.0036	---	---	This probe set was annotated using the Accession mapped clusters based pipeline to a UniGene identifier using 8 transcripts. // false // Accession mapped clusters // E	AJ682496,BE030951,BE231990,BI339271,BM190383,BM484609,BX665471,CF788243
Ssc.6287.3.A1_at	2.0035	---	---	This probe set was annotated using the Accession mapped clusters based pipeline to a UniGene identifier using 1 transcripts. // false // Accession mapped clusters // E	BI183322
Ssc.18351.1.A1_at	2.0033	---	---	This probe set was annotated using the Accession mapped clusters based pipeline to a UniGene identifier using 1 transcripts. // false // Accession mapped clusters // E	CF176381
Ssc.18756.1.S1_at	2.0029	---	---	This probe set was annotated using the Matching Probes based pipeline to a UniGene identifier using 1 transcripts. // false // Matching Probes // A	AK240335(11)
Ssc.23468.1.S1_at	2.0026	---	---	This probe set was annotated using the Accession mapped clusters based pipeline to a UniGene identifier using 1 transcripts. // false // Accession mapped clusters // E	BI341213
Ssc.3976.1.A1_at	2.0024	similar to RNA binding motif protein 12 (predicted)	LOC100157350	This probe set was annotated using the Matching Probes based pipeline to a Entrez Gene identifier using 1 transcripts. // false // Matching Probes // A	XM_001924279(11)
Ssc.9208.1.A1_at	2.0021	---	---	This probe set was annotated using the Accession mapped clusters based pipeline to a UniGene identifier using 4 transcripts. // false // Accession mapped clusters // E	BF709882,BI403861,CN158743,CN160661
Ssc.10753.1.A1_at	2.002	---	---	This probe set was annotated using the Accession mapped clusters based pipeline to a UniGene identifier using 1 transcripts. // false // Accession mapped clusters // E	BQ597884
Ssc.19966.1.S1_at	2.0015	---	---	This probe set was annotated using the Accession mapped clusters based pipeline to a UniGene identifier using 14 transcripts. // false // Accession mapped clusters // E	AJ650635,BP143984,BP168364,BP437404,BP461606,BX674230,BX675490,CK450295,CK451332,CK457335,CK459087,CN070268,CN070292,CO947187
Ssc.24317.1.A1_at	2.0013	similar to Exosome complex exonuclease RRP40 (Ribosomal RNA-processing protein 40) (Exosome component 3) (p10)	LOC100152421	This probe set was annotated using the Matching Probes based pipeline to a Entrez Gene identifier using 2 transcripts. // false // Matching Probes // A	AK236924(11),XM_001929006(11)
Ssc.7368.1.A1_at	2.0013	---	---	This probe set was annotated using the Design Representative Id based pipeline to a GenBank identifier using 1 transcripts. // false // Design Representative Id // R	BF703793
Ssc.3749.2.S1_at	2.0012	---	---	This probe set was annotated using the Accession mapped clusters based pipeline to a UniGene identifier using 5 transcripts. // false // Accession mapped clusters // E	AJ652971,BE014612,BI341941,BI359611,BX918808
Ssc.6123.1.S1_at	2.0007	---	---	This probe set was annotated using the Accession mapped clusters based pipeline to a UniGene identifier using 17 transcripts. // false // Accession mapped clusters // E	AW619522,AW619586,BF703044,BM484691,BM484970,BX666970,BX672649,BX922863,CB286314,CB287140,CN028083,CN028290,CN028343,CN029835,CN153649,CN155763,CN167059

## Sheet: hpiPSCs vs pEFs
ProbeSetID	Fold change	Gene Title	Gene Symbol	Annotation Description	Annotation Transcript Cluster
Ssc.7268.1.A1_at	177.208	---	---	This probe set was annotated using the Matching Probes based pipeline to a UniGene identifier using 1 transcripts. // false // Matching Probes // A	AY609516(10)
Ssc.7841.1.A1_at	109.486	---	---	This probe set was annotated using the Accession mapped clusters based pipeline to a UniGene identifier using 2 transcripts. // false // Accession mapped clusters // E	BG835376,BQ599569
Ssc.26867.1.A1_at	70.3751	---	---	This probe set was annotated using the Accession mapped clusters based pipeline to a UniGene identifier using 2 transcripts. // false // Accession mapped clusters // E	CN161171,CN162579
Ssc.25009.1.A1_at	60.9919	---	---	This probe set was annotated using the Accession mapped clusters based pipeline to a UniGene identifier using 5 transcripts. // false // Accession mapped clusters // E	CF796391,CK450832,CK459619,CK459968,CN166132
Ssc.18785.1.A1_at	57.4738	---	---	This probe set was annotated using the Accession mapped clusters based pipeline to a UniGene identifier using 1 transcripts. // false // Accession mapped clusters // E	CF363351
Ssc.17874.2.S1_at	55.7162	---	---	This probe set was annotated using the Accession mapped clusters based pipeline to a UniGene identifier using 2 transcripts. // false // Accession mapped clusters // E	CF177005,CK449853
Ssc.13703.1.A1_at	49.9253	---	---	This probe set was annotated using the Accession mapped clusters based pipeline to a UniGene identifier using 1 transcripts. // false // Accession mapped clusters // E	BQ603242
Ssc.7176.1.A1_at	47.4449	Chemokine (C-X-C motif) receptor 4	CXCR4	This probe set was annotated using the Matching Probes based pipeline to a UniGene identifier using 1 transcripts. // false // Matching Probes // A	AK238891(11)
Ssc.24708.1.S1_at	43.9845	---	---	This probe set was annotated using the Accession mapped clusters based pipeline to a UniGene identifier using 3 transcripts. // false // Accession mapped clusters // E	AW431506,CK463027,CK463358
Ssc.11421.2.A1_at	42.4023	---	---	This probe set was annotated using the Accession mapped clusters based pipeline to a UniGene identifier using 2 transcripts. // false // Accession mapped clusters // E	BI182446,BI186119
Ssc.30030.1.A1_at	38.2905	---	---	This probe set was annotated using the Accession mapped clusters based pipeline to a UniGene identifier using 1 transcripts. // false // Accession mapped clusters // E	CO947795
Ssc.8244.1.A1_at	32.131	---	---	This probe set was annotated using the Accession mapped clusters based pipeline to a UniGene identifier using 4 transcripts. // false // Accession mapped clusters // E	BF702486,BQ601298,CF791855,CN166589
Ssc.17874.1.A1_at	29.2595	---	---	This probe set was annotated using the Accession mapped clusters based pipeline to a UniGene identifier using 2 transcripts. // false // Accession mapped clusters // E	CF175661,CF795725
Ssc.7893.1.A1_at	23.369	---	---	This probe set was annotated using the Accession mapped clusters based pipeline to a UniGene identifier using 2 transcripts. // false // Accession mapped clusters // E	BF441748,BI404005
Ssc.7486.1.A1_at	23.3308	Cytochrome P450, family 26, subfamily A, polypeptide 1	CYP26A1	This probe set was annotated using the Accession mapped clusters based pipeline to a UniGene identifier using 14 transcripts. // false // Accession mapped clusters // E	BE236243,BI399502,BI402241,BQ598931,CF179212,CF180567,CN161524,CN162920,CN165118,CN165481,CO986435,CO986733,CO992072,CO993312
Ssc.13916.1.S1_a_at	21.7191	---	---	This probe set was annotated using the Accession mapped clusters based pipeline to a UniGene identifier using 5 transcripts. // false // Accession mapped clusters // E	BX917207,BX924256,CK457674,CK458746,CN157406
Ssc.12062.1.S1_at	20.7189	---	---	This probe set was annotated using the Accession mapped clusters based pipeline to a UniGene identifier using 6 transcripts. // false // Accession mapped clusters // E	BE012899,BI181763,CF175789,CF177138,CK459584,CK459933
Ssc.24708.2.S1_at	20.7089	---	---	This probe set was annotated using the Accession mapped clusters based pipeline to a UniGene identifier using 1 transcripts. // false // Accession mapped clusters // E	BE231678
Ssc.7297.1.S1_at	20.7023	monoamine oxidase B	MAOB	This probe set was annotated using the Matching Probes based pipeline to a Entrez Gene identifier using 2 transcripts. // false // Matching Probes // A	AY596820(11),NM_001001864(11)
Ssc.13444.1.A1_at	19.9558	---	---	This probe set was annotated using the Accession mapped clusters based pipeline to a UniGene identifier using 1 transcripts. // false // Accession mapped clusters // E	BI405055
Ssc.26740.1.A1_at	19.9208	---	---	This probe set was annotated using the Accession mapped clusters based pipeline to a UniGene identifier using 3 transcripts. // false // Accession mapped clusters // E	CN157320,CN159267,CO944728
Ssc.4898.1.S1_at	19.8451	---	---	This probe set was annotated using the Accession mapped clusters based pipeline to a UniGene identifier using 4 transcripts. // false // Accession mapped clusters // E	BF703464,BI360703,BI467477,CD572523
Ssc.5022.1.A1_at	19.1022	---	---	This probe set was annotated using the Accession mapped clusters based pipeline to a UniGene identifier using 2 transcripts. // false // Accession mapped clusters // E	BI402061,BM658937
Ssc.30290.1.S1_at	17.4561	---	---	This probe set was annotated using the Accession mapped clusters based pipeline to a UniGene identifier using 3 transcripts. // false // Accession mapped clusters // E	BF190508,BF190515,CO989897
Ssc.9309.1.S1_at	17.167	similar to hairy and enhancer of split 6	LOC100152600	This probe set was annotated using the Matching Probes based pipeline to a Entrez Gene identifier using 1 transcripts. // false // Matching Probes // A	XM_001926879(11)
Ssc.20230.1.S1_at	16.3447	---	---	This probe set was annotated using the Accession mapped clusters based pipeline to a UniGene identifier using 2 transcripts. // false // Accession mapped clusters // E	BX670741,BX677261
Ssc.6531.1.A1_at	16.344	SPARC-like 1 (hevin)	SPARCL1	This probe set was annotated using the Matching Probes based pipeline to a Entrez Gene identifier using 2 transcripts. // false // Matching Probes // A	EF416571(11),NM_001097422(11)
Ssc.19861.1.S1_at	16.0082	---	---	This probe set was annotated using the Accession mapped clusters based pipeline to a UniGene identifier using 6 transcripts. // false // Accession mapped clusters // E	BI119329,BI132693,BX675375,CA780537,CA780539,CF368822
Ssc.19233.1.S1_at	15.256	---	---	This probe set was annotated using the Accession mapped clusters based pipeline to a UniGene identifier using 18 transcripts. // false // Accession mapped clusters // E	AW359574,AW430771,AW436292,BG834175,BG894859,BG896040,BM484811,BX666839,BX668485,CF366000,CF367010,CF367707,CF368414,CK454502,CK455548,CK456870,CK458291,CO956190
Ssc.27410.1.S1_at	15.2219	---	---	This probe set was annotated using the Accession mapped clusters based pipeline to a UniGene identifier using 4 transcripts. // false // Accession mapped clusters // E	CF791829,CN157515,CN159453,CO955515
Ssc.5930.1.S1_at	14.6358	---	---	This probe set was annotated using the Accession mapped clusters based pipeline to a UniGene identifier using 8 transcripts. // false // Accession mapped clusters // E	AJ660772,AW431533,AW436070,BF442260,BG833801,BI343758,BX665431,CK457068
Ssc.5560.1.S1_at	14.1992	similar to homer 2	LOC100156419	This probe set was annotated using the Matching Probes based pipeline to a Entrez Gene identifier using 1 transcripts. // false // Matching Probes // A	XM_001927296(11)
Ssc.10500.1.A1_at	13.7538	---	---	This probe set was annotated using the Accession mapped clusters based pipeline to a UniGene identifier using 10 transcripts. // false // Accession mapped clusters // E	BF702302,BI405087,BX666776,CF181703,CF360334,CF789794,CF790137,CK463810,CK464165,CO949936
Ssc.18246.1.S1_at	13.6863	---	---	This probe set was annotated using the Matching Probes based pipeline to a UniGene identifier using 1 transcripts. // false // Matching Probes // A	AK235345(11)
Ssc.2015.1.A1_at	13.1031	---	---	This probe set was annotated using the Accession mapped clusters based pipeline to a UniGene identifier using 3 transcripts. // false // Accession mapped clusters // E	AW477972,BQ601444,CF175321
Ssc.18266.1.S1_at	11.8504	---	---	This probe set was annotated using the Accession mapped clusters based pipeline to a UniGene identifier using 9 transcripts. // false // Accession mapped clusters // E	BF440804,CF178989,CF180356,CF795683,CF795882,CK449809,CK450008,CK464376,CK466462
Ssc.5979.1.A1_at	11.8056	---	---	This probe set was annotated using the Accession mapped clusters based pipeline to a UniGene identifier using 3 transcripts. // false // Accession mapped clusters // E	BF702191,BI400210,CN166178
Ssc.7130.1.S1_at	11.7453	---	---	This probe set was annotated using the Matching Probes based pipeline to a UniGene identifier using 1 transcripts. // false // Matching Probes // A	AK232599(9)
Ssc.2158.1.A1_at	11.4265	---	---	This probe set was annotated using the Matching Probes based pipeline to a UniGene identifier using 1 transcripts. // false // Matching Probes // A	AK235345(9)
Ssc.24472.1.A1_at	11.398	---	---	This probe set was annotated using the Accession mapped clusters based pipeline to a UniGene identifier using 2 transcripts. // false // Accession mapped clusters // E	CK457517,CK459255
Ssc.11421.1.S1_at	11.2825	---	---	This probe set was annotated using the Accession mapped clusters based pipeline to a UniGene identifier using 3 transcripts. // false // Accession mapped clusters // E	AJ681643,CK465831,CK467932
Ssc.13832.1.S1_at	11.1189	---	---	This probe set was annotated using the Accession mapped clusters based pipeline to a UniGene identifier using 3 transcripts. // false // Accession mapped clusters // E	BM190469,BM190699,BM445300
Ssc.26351.1.S1_at	10.8529	---	---	This probe set was annotated using the Accession mapped clusters based pipeline to a UniGene identifier using 4 transcripts. // false // Accession mapped clusters // E	CF363817,CF365221,CN162262,CN163633
Ssc.2589.1.S1_at	10.408	troponin I type 3 (cardiac)	TNNI3	This probe set was annotated using the Matching Probes based pipeline to a Entrez Gene identifier using 2 transcripts. // false // Matching Probes // A	DQ534449(9),NM_001098599(9)
Ssc.12508.1.A1_at	10.2407	---	---	This probe set was annotated using the Accession mapped clusters based pipeline to a UniGene identifier using 11 transcripts. // false // Accession mapped clusters // E	BI401303,BI401317,BI401321,BI403032,BQ603747,BQ603753,BQ603754,CF789429,CF792297,CO987665,CO994261
Ssc.1708.1.S1_at	10.1783	Similar to Sterile alpha motif domain-containing protein 12	LOC100152417	This probe set was annotated using the Accession mapped clusters based pipeline to a UniGene identifier using 6 transcripts. // false // Accession mapped clusters // E	AJ652151,AJ658697,AW417531,BX914709,CF364116,CF365514
Ssc.2460.1.S1_at	9.9643	similar to GTPase-activating Rap/Ran-GAP domain-like protein 3	LOC100156351	This probe set was annotated using the Matching Probes based pipeline to a Entrez Gene identifier using 3 transcripts. // false // Matching Probes // A	AK232330(11),XM_001925557(11),XM_001925578(11)
Ssc.12384.1.A1_at	9.4779	---	---	This probe set was annotated using the Accession mapped clusters based pipeline to a UniGene identifier using 2 transcripts. // false // Accession mapped clusters // E	BI402030,BI404496
Ssc.19531.3.S1_at	9.2567	---	---	This probe set was annotated using the Accession mapped clusters based pipeline to a UniGene identifier using 2 transcripts. // false // Accession mapped clusters // E	AW436221,CA779045
Ssc.6301.1.S1_at	9.2178	dopa decarboxylase	DDC	This probe set was annotated using the Matching Probes based pipeline to a Entrez Gene identifier using 3 transcripts. // false // Matching Probes // A	EF091886(9),EF091890(9),NM_213854(11)
Ssc.21436.1.S1_at	9.0132	---	---	This probe set was annotated using the Accession mapped clusters based pipeline to a UniGene identifier using 22 transcripts. // false // Accession mapped clusters // E	AJ652561,AJ653499,AJ655135,AJ655216,AJ655512,AJ655532,AJ661587,AJ661610,AJ679874,AJ686511,BI244975,BQ598707,BX667269,BX668192,BX917021,CF792656,CF794019,CN030958,CN161889,CN163273,CO948184,CO990614
Ssc.2746.1.A1_at	8.9349	---	---	This probe set was annotated using the Accession mapped clusters based pipeline to a UniGene identifier using 6 transcripts. // false // Accession mapped clusters // E	BQ601261,BQ604764,CK454531,CK455577,CN166173,CO937348
Ssc.18126.1.S1_at	8.7265	---	---	This probe set was annotated using the Accession mapped clusters based pipeline to a UniGene identifier using 2 transcripts. // false // Accession mapped clusters // E	AU298688,CF180114
Ssc.13479.1.A1_at	8.7013	---	---	This probe set was annotated using the Accession mapped clusters based pipeline to a UniGene identifier using 1 transcripts. // false // Accession mapped clusters // E	BQ602447
Ssc.18418.1.A1_at	8.6403	---	---	This probe set was annotated using the Accession mapped clusters based pipeline to a UniGene identifier using 3 transcripts. // false // Accession mapped clusters // E	BX919026,CF175820,CF180573
Ssc.24503.1.S1_at	8.6143	---	---	This probe set was annotated using the Accession mapped clusters based pipeline to a UniGene identifier using 3 transcripts. // false // Accession mapped clusters // E	BG382993,CK457938,CK458988
Ssc.29989.1.A1_at	8.3805	---	---	This probe set was annotated using the Accession mapped clusters based pipeline to a UniGene identifier using 1 transcripts. // false // Accession mapped clusters // E	CO940325
Ssc.19531.1.A1_at	8.309	---	---	This probe set was annotated using the Accession mapped clusters based pipeline to a UniGene identifier using 1 transcripts. // false // Accession mapped clusters // E	AU059036
Ssc.7810.1.A1_at	8.1843	---	---	This probe set was annotated using the Design Representative Id based pipeline to a GenBank identifier using 1 transcripts. // false // Design Representative Id // R	BQ599506
Ssc.25031.1.S1_at	8.0806	---	---	This probe set was annotated using the Accession mapped clusters based pipeline to a UniGene identifier using 2 transcripts. // false // Accession mapped clusters // E	CK457661,CK458731
Ssc.27022.1.S1_at	7.9803	---	---	This probe set was annotated using the Accession mapped clusters based pipeline to a UniGene identifier using 2 transcripts. // false // Accession mapped clusters // E	CN165346,CN165707
Ssc.26293.1.S1_at	7.8791	---	---	This probe set was annotated using the Accession mapped clusters based pipeline to a UniGene identifier using 6 transcripts. // false // Accession mapped clusters // E	BF440917,BF440922,BF443229,BI342507,BI342806,BX914760
Ssc.23917.1.A1_s_at	7.8178	similar to fibroblast growth factor binding protein 3	LOC100153311	This probe set was annotated using the Matching Probes based pipeline to a Entrez Gene identifier using 1 transcripts. // false // Matching Probes // A	XR_045534(10)
Ssc.28430.1.S1_at	7.6853	---	---	This probe set was annotated using the Matching Probes based pipeline to a UniGene identifier using 1 transcripts. // false // Matching Probes // A	AK233462(11)
Ssc.7153.1.A1_at	7.6345	---	---	This probe set was annotated using the Accession mapped clusters based pipeline to a UniGene identifier using 5 transcripts. // false // Accession mapped clusters // E	CO941850,CO954415,CO956007,CO956084,CO992371
Ssc.4863.1.S1_at	7.4533	---	---	This probe set was annotated using the Accession mapped clusters based pipeline to a UniGene identifier using 11 transcripts. // false // Accession mapped clusters // E	AJ651756,AJ658104,AW416110,BI405218,BQ603779,BX917430,BX917672,BX921230,CA513570,CN029583,CO953943
Ssc.6968.1.A1_at	7.3786	---	---	This probe set was annotated using the Accession mapped clusters based pipeline to a UniGene identifier using 1 transcripts. // false // Accession mapped clusters // E	BF704035
Ssc.19008.1.A1_at	7.2839	---	---	This probe set was annotated using the Accession mapped clusters based pipeline to a UniGene identifier using 1 transcripts. // false // Accession mapped clusters // E	CF366238
Ssc.19691.1.S1_at	7.2423	phospholipase A2, group VII (platelet-activating factor acetylhydrolase, plasma)	PLA2G7	This probe set was annotated using the Matching Probes based pipeline to a Entrez Gene identifier using 2 transcripts. // false // Matching Probes // A	AY972538(10),NM_001113013(10)
Ssc.7373.1.A1_at	7.0112	---	---	This probe set was annotated using the Accession mapped clusters based pipeline to a UniGene identifier using 9 transcripts. // false // Accession mapped clusters // E	BF703688,BF711849,BQ598633,BQ599001,BQ600096,BQ600805,CF789103,CO945830,CO987200
Ssc.10785.1.A1_at	6.9624	---	---	This probe set was annotated using the Accession mapped clusters based pipeline to a UniGene identifier using 1 transcripts. // false // Accession mapped clusters // E	BQ597972
Ssc.26025.1.S1_at	6.8169	---	---	This probe set was annotated using the Accession mapped clusters based pipeline to a UniGene identifier using 7 transcripts. // false // Accession mapped clusters // E	AJ654347,BF190794,BF192486,BX926531,CN031748,CN153262,CN155374
Ssc.5141.1.S1_at	6.7859	similar to Homeobox protein SIX6 (Sine oculis homeobox homolog 6) (Optic homeobox 2) (Homeodomain protein OPTX2)	LOC100158024	This probe set was annotated using the Matching Probes based pipeline to a Entrez Gene identifier using 1 transcripts. // false // Matching Probes // A	XM_001928885(11)
Ssc.23850.1.A1_at	6.6734	---	---	This probe set was annotated using the Accession mapped clusters based pipeline to a UniGene identifier using 4 transcripts. // false // Accession mapped clusters // E	CF177701,CK450598,CK451956,CK453008
Ssc.14249.1.A1_at	6.6477	---	---	This probe set was annotated using the Accession mapped clusters based pipeline to a UniGene identifier using 2 transcripts. // false // Accession mapped clusters // E	BQ601550,CO993601
Ssc.15793.2.S1_a_at	6.5618	Glycine cleavage system T-protein	LOC396679	This probe set was annotated using the Matching Probes based pipeline to a UniGene identifier using 1 transcripts. // false // Matching Probes // A	AF239168(11)
Ssc.23810.3.A1_at	6.5328	---	---	This probe set was annotated using the Matching Probes based pipeline to a UniGene identifier using 2 transcripts. // false // Matching Probes // A	AK235003(11),AK239836(10)
Ssc.26288.1.S1_at	6.4175	---	---	This probe set was annotated using the Accession mapped clusters based pipeline to a UniGene identifier using 6 transcripts. // false // Accession mapped clusters // E	BF080014,BF198531,BF198532,BX923147,CN153297,CN155411
Ssc.9986.1.A1_at	6.3744	---	---	This probe set was annotated using the Accession mapped clusters based pipeline to a UniGene identifier using 5 transcripts. // false // Accession mapped clusters // E	BI399510,CN157453,CN159398,CO945798,CO993649
Ssc.2015.2.S1_at	6.3514	---	---	This probe set was annotated using the Accession mapped clusters based pipeline to a UniGene identifier using 2 transcripts. // false // Accession mapped clusters // E	BE030946,CF176653
Ssc.29576.1.A1_at	6.3385	---	---	This probe set was annotated using the Accession mapped clusters based pipeline to a UniGene identifier using 1 transcripts. // false // Accession mapped clusters // E	CO940463
Ssc.17012.1.A1_at	6.3353	---	---	This probe set was annotated using the Accession mapped clusters based pipeline to a UniGene identifier using 4 transcripts. // false // Accession mapped clusters // E	BI339233,BQ597459,BQ601481,CA779350
Ssc.1540.1.A1_at	6.2621	---	---	This probe set was annotated using the Accession mapped clusters based pipeline to a UniGene identifier using 1 transcripts. // false // Accession mapped clusters // E	BF710858
Ssc.2543.1.S1_at	6.0248	---	---	This probe set was annotated using the Accession mapped clusters based pipeline to a UniGene identifier using 14 transcripts. // false // Accession mapped clusters // E	BE013883,BF078115,BF710032,BI183954,BI398905,BI404130,BX666817,BX668465,BX671530,BX671531,CA780154,CD571972,CD572493,CK453833
Ssc.9522.1.A1_at	6.0173	---	---	This probe set was annotated using the Accession mapped clusters based pipeline to a UniGene identifier using 2 transcripts. // false // Accession mapped clusters // E	BF710766,CO938344
Ssc.20944.1.S1_at	5.9333	similar to carbonic anhydrase 14	LOC100153371	This probe set was annotated using the Matching Probes based pipeline to a Entrez Gene identifier using 1 transcripts. // false // Matching Probes // A	XM_001924881(11)
Ssc.15180.1.A1_a_at	5.9098	---	---	This probe set was annotated using the Accession mapped clusters based pipeline to a UniGene identifier using 8 transcripts. // false // Accession mapped clusters // E	AW315618,BI185302,BX917612,CA513664,CK464431,CK466518,CN160050,CO987501
Ssc.7564.1.A1_at	5.9034	---	---	This probe set was annotated using the Accession mapped clusters based pipeline to a UniGene identifier using 5 transcripts. // false // Accession mapped clusters // E	BQ599277,BX673631,CN162039,CN163420,CO993837
Ssc.18385.1.S1_at	5.8333	---	---	This probe set was annotated using the Accession mapped clusters based pipeline to a UniGene identifier using 5 transcripts. // false // Accession mapped clusters // E	BF443550,BG609564,BX673925,CF176197,CF177553
Ssc.3668.1.A1_at	5.8014	similar to neurofilament 3, medium	LOC100152282	This probe set was annotated using the Matching Probes based pipeline to a Entrez Gene identifier using 1 transcripts. // false // Matching Probes // A	XM_001925822(9)
Ssc.14368.1.A1_at	5.6699	---	---	This probe set was annotated using the Accession mapped clusters based pipeline to a UniGene identifier using 5 transcripts. // false // Accession mapped clusters // E	BQ602025,CO944336,CO952074,CO956505,CO956848
Ssc.11839.1.S1_at	5.6282	Similar to zinc finger protein 462	LOC100155740	This probe set was annotated using the Accession mapped clusters based pipeline to a UniGene identifier using 4 transcripts. // false // Accession mapped clusters // E	AJ659515,AJ660241,BI185191,CF790572
Ssc.27059.1.A1_at	5.4951	---	---	This probe set was annotated using the Accession mapped clusters based pipeline to a UniGene identifier using 1 transcripts. // false // Accession mapped clusters // E	CN166170
Ssc.23368.1.A1_at	5.4714	---	---	This probe set was annotated using the Accession mapped clusters based pipeline to a UniGene identifier using 2 transcripts. // false // Accession mapped clusters // E	BQ599629,CO994085
Ssc.3785.1.S1_a_at	5.4277	---	---	This probe set was annotated using the Accession mapped clusters based pipeline to a UniGene identifier using 4 transcripts. // false // Accession mapped clusters // E	CF366673,CF368089,CK465203,CK467307
Ssc.3410.2.S1_a_at	5.4033	ATPase, Class II, type 9A	CH242-152A8.1	This probe set was annotated using the Accession mapped clusters based pipeline to a UniGene identifier using 1 transcripts. // false // Accession mapped clusters // E	CO956776
Ssc.4289.1.S1_at	5.3852	---	---	This probe set was annotated using the Accession mapped clusters based pipeline to a UniGene identifier using 10 transcripts. // false // Accession mapped clusters // E	AJ663694,BF077904,BF080029,BF703699,BG835558,BI467481,BX917805,CK461762,CK462118,CO941220
Ssc.13241.1.A1_at	5.3329	---	---	This probe set was annotated using the Accession mapped clusters based pipeline to a UniGene identifier using 1 transcripts. // false // Accession mapped clusters // E	BQ604930
Ssc.26651.1.S1_at	5.3059	cytochrome P450, family 39, subfamily A, polypeptide 1	CYP39A1	This probe set was annotated using the Matching Probes based pipeline to a Entrez Gene identifier using 2 transcripts. // false // Matching Probes // A	EF625353(9),NM_001101027(9)
Ssc.13711.1.S1_at	5.293	---	---	This probe set was annotated using the Matching Probes based pipeline to a UniGene identifier using 1 transcripts. // false // Matching Probes // A	AK239343(11)
Ssc.15694.1.S1_at	5.2769	metallothionein-III	MT-III	This probe set was annotated using the Matching Probes based pipeline to a Entrez Gene identifier using 2 transcripts. // false // Matching Probes // A	NM_214056(9),U95969(9)
Ssc.5560.2.S1_at	5.2599	similar to homer 2	LOC100156419	This probe set was annotated using the Matching Probes based pipeline to a Entrez Gene identifier using 1 transcripts. // false // Matching Probes // A	XM_001927296(11)
Ssc.3295.2.A1_at	5.2243	---	---	This probe set was annotated using the Accession mapped clusters based pipeline to a UniGene identifier using 2 transcripts. // false // Accession mapped clusters // E	BI401188,BQ603701
Ssc.14221.1.S1_at	5.2103	---	---	This probe set was annotated using the Accession mapped clusters based pipeline to a UniGene identifier using 15 transcripts. // false // Accession mapped clusters // E	BQ600855,BQ601748,BX670200,BX670201,BX923288,CB287266,CF367693,CF794636,CK459610,CK459959,CK460387,CK461089,CO942554,CO944269,CO946363
Ssc.12720.1.S1_at	5.17	---	---	This probe set was annotated using the Accession mapped clusters based pipeline to a UniGene identifier using 11 transcripts. // false // Accession mapped clusters // E	AJ656155,BI403394,BQ605053,CF366778,CF367227,CF368192,CF368631,CK456763,CK458184,CK465127,CK467229
Ssc.18212.1.S1_at	5.1448	---	---	This probe set was annotated using the Accession mapped clusters based pipeline to a UniGene identifier using 4 transcripts. // false // Accession mapped clusters // E	BG382168,BG382170,CF180481,CF365912
Ssc.28430.2.S1_at	5.1398	---	---	This probe set was annotated using the Accession mapped clusters based pipeline to a UniGene identifier using 5 transcripts. // false // Accession mapped clusters // E	AJ656439,AW429571,AW429840,BP450392,CF362471
Ssc.4376.1.S1_at	5.051	---	---	This probe set was annotated using the Accession mapped clusters based pipeline to a UniGene identifier using 12 transcripts. // false // Accession mapped clusters // E	AJ655389,BE012531,BG894678,BI244913,BI336377,BQ599538,BQ602880,BX666936,BX668013,CK451030,CK454279,CO945180
Ssc.27102.1.A1_at	5.0006	---	---	This probe set was annotated using the Accession mapped clusters based pipeline to a UniGene identifier using 1 transcripts. // false // Accession mapped clusters // E	CN166674
Ssc.5292.1.S1_at	4.9887	---	---	This probe set was annotated using the Accession mapped clusters based pipeline to a UniGene identifier using 2 transcripts. // false // Accession mapped clusters // E	BI342202,CF368435
Ssc.28019.1.A1_at	4.9318	---	---	This probe set was annotated using the Accession mapped clusters based pipeline to a UniGene identifier using 2 transcripts. // false // Accession mapped clusters // E	BF443757,CN032392
Ssc.7210.1.A1_at	4.8719	---	---	This probe set was annotated using the Accession mapped clusters based pipeline to a UniGene identifier using 2 transcripts. // false // Accession mapped clusters // E	BQ598216,CD572333
Ssc.10769.1.S1_at	4.8376	---	---	This probe set was annotated using the Accession mapped clusters based pipeline to a UniGene identifier using 6 transcripts. // false // Accession mapped clusters // E	BM658735,BQ597929,BX924323,CD572492,CK462358,CK462720
Ssc.3966.1.S1_at	4.7514	---	---	This probe set was annotated using the Accession mapped clusters based pipeline to a UniGene identifier using 5 transcripts. // false // Accession mapped clusters // E	BF711365,BG609820,BX922813,BX923420,CO954098
Ssc.26820.1.A1_at	4.7029	---	---	This probe set was annotated using the Accession mapped clusters based pipeline to a UniGene identifier using 2 transcripts. // false // Accession mapped clusters // E	CN032775,CN158670
Ssc.17042.1.A1_at	4.6917	superoxide dismutase 2, mitochondrial	SOD2	This probe set was annotated using the Matching Probes based pipeline to a Entrez Gene identifier using 2 transcripts. // false // Matching Probes // A	AK230888(10),XM_001926440(9)
Ssc.7139.1.S1_at	4.6471	---	---	This probe set was annotated using the Matching Probes based pipeline to a UniGene identifier using 2 transcripts. // false // Matching Probes // A	AK232978(11),AY609636(11)
Ssc.26843.1.A1_at	4.6394	---	---	This probe set was annotated using the Accession mapped clusters based pipeline to a UniGene identifier using 5 transcripts. // false // Accession mapped clusters // E	AW353810,CN160931,CO937195,CO990267,CO994496
Ssc.16251.1.S1_at	4.5579	4-aminobutyrate aminotransferase	ABAT	This probe set was annotated using the Matching Probes based pipeline to a Entrez Gene identifier using 2 transcripts. // false // Matching Probes // A	M84802(11),NM_214263(11)
Ssc.30492.1.A1_at	4.5059	---	---	This probe set was annotated using the Accession mapped clusters based pipeline to a UniGene identifier using 1 transcripts. // false // Accession mapped clusters // E	CO992646
Ssc.3410.1.S1_a_at	4.4798	ATPase, Class II, type 9A	CH242-152A8.1	This probe set was annotated using the Accession mapped clusters based pipeline to a UniGene identifier using 14 transcripts. // false // Accession mapped clusters // E	AW344754,AW359398,AW417585,BE231982,BE232786,BF442166,BG382912,BI342511,BM658895,BQ604051,BX674055,CD571967,CF795425,CK449521
Ssc.26771.1.S1_at	4.4714	---	---	This probe set was annotated using the Accession mapped clusters based pipeline to a UniGene identifier using 3 transcripts. // false // Accession mapped clusters // E	AJ683455,CN157987,CN159923
Ssc.18473.1.A1_at	4.4346	Arrestin, beta 2	ARRB2	This probe set was annotated using the Matching Probes based pipeline to a UniGene identifier using 1 transcripts. // false // Matching Probes // A	AK232144(11)
Ssc.22050.1.S1_s_at	4.4134	fibrinogen-like 2	FGL2	This probe set was annotated using the Matching Probes based pipeline to a Entrez Gene identifier using 1 transcripts. // false // Matching Probes // A	NM_001005152(11)
Ssc.22123.1.A1_at	4.3617	---	---	This probe set was annotated using the Accession mapped clusters based pipeline to a UniGene identifier using 1 transcripts. // false // Accession mapped clusters // E	CF787760
Ssc.13529.1.A1_at	4.3153	similar to zinc finger protein 711	LOC100152061	This probe set was annotated using the Matching Probes based pipeline to a Entrez Gene identifier using 1 transcripts. // false // Matching Probes // A	XM_001926232(11)
Ssc.27428.1.S1_at	4.307	---	---	This probe set was annotated using the Accession mapped clusters based pipeline to a UniGene identifier using 4 transcripts. // false // Accession mapped clusters // E	CN158587,CN158603,CN160506,CN160522
Ssc.28067.1.A1_at	4.2816	---	---	This probe set was annotated using the Accession mapped clusters based pipeline to a UniGene identifier using 1 transcripts. // false // Accession mapped clusters // E	CN032062
Ssc.18338.1.A1_at	4.2143	---	---	This probe set was annotated using the Accession mapped clusters based pipeline to a UniGene identifier using 4 transcripts. // false // Accession mapped clusters // E	BM190359,CF176417,CF363332,CO955275
Ssc.23810.2.S1_at	4.2044	---	---	This probe set was annotated using the Matching Probes based pipeline to a UniGene identifier using 2 transcripts. // false // Matching Probes // A	AK235003(11),AK239836(11)
Ssc.18353.1.S2_at	4.1701	---	---	This probe set was annotated using the Accession mapped clusters based pipeline to a UniGene identifier using 26 transcripts. // false // Accession mapped clusters // E	AJ661142,AJ661483,AJ663880,AJ668783,AJ679897,AJ686535,AW785054,BF192244,BG833958,BI345321,BP170812,CB285535,CF179537,CF180885,CF792950,CF794321,CK451701,CK452749,CN153972,CN156087,CN158685,CN160605,CN162367,CO940634,CO987237,CO988290
Ssc.11434.1.S1_at	4.0892	---	---	This probe set was annotated using the Accession mapped clusters based pipeline to a UniGene identifier using 14 transcripts. // false // Accession mapped clusters // E	AJ658688,AJ659200,BI182537,BI186027,BX674899,BX925589,CF366858,CF368267,CF795961,CK450087,CN026079,CN158534,CN160454,CO944429
Ssc.24720.1.S1_at	4.0762	---	---	This probe set was annotated using the Accession mapped clusters based pipeline to a UniGene identifier using 3 transcripts. // false // Accession mapped clusters // E	CF791030,CK463778,CK464133
Ssc.7727.1.S1_at	4.0332	similar to spermatid perinuclear RNA-binding protein	LOC100154039	This probe set was annotated using the Matching Probes based pipeline to a Entrez Gene identifier using 1 transcripts. // false // Matching Probes // A	XM_001928521(11)
Ssc.8475.1.A1_at	4.0311	---	---	This probe set was annotated using the Accession mapped clusters based pipeline to a UniGene identifier using 5 transcripts. // false // Accession mapped clusters // E	BF703068,CO942179,CO987081,CO987137,CO993874
Ssc.30854.1.S1_at	4.0145	---	---	This probe set was annotated using the Matching Probes based pipeline to a UniGene identifier using 1 transcripts. // false // Matching Probes // A	AK238495(9)
Ssc.8180.1.A1_at	3.9813	---	---	This probe set was annotated using the Accession mapped clusters based pipeline to a UniGene identifier using 1 transcripts. // false // Accession mapped clusters // E	BQ601159
Ssc.25270.1.S1_at	3.9755	---	---	This probe set was annotated using the Accession mapped clusters based pipeline to a UniGene identifier using 10 transcripts. // false // Accession mapped clusters // E	AJ654317,AJ658097,AJ658117,AJ658307,AJ658521,BF199310,BX918652,CK456741,CO941641,CO941734
Ssc.3651.1.A1_at	3.944	---	---	This probe set was annotated using the Accession mapped clusters based pipeline to a UniGene identifier using 4 transcripts. // false // Accession mapped clusters // E	BG382618,BI404511,BQ604819,CO987058
Ssc.26248.1.A1_at	3.941	---	---	This probe set was annotated using the Matching Probes based pipeline to a UniGene identifier using 1 transcripts. // false // Matching Probes // A	AY609999(11)
Ssc.8775.3.S1_at	3.9164	---	---	This probe set was annotated using the Matching Probes based pipeline to a UniGene identifier using 1 transcripts. // false // Matching Probes // A	AK235494(11)
Ssc.13616.2.S1_at	3.8978	---	---	This probe set was annotated using the Matching Probes based pipeline to a UniGene identifier using 1 transcripts. // false // Matching Probes // A	AK231765(11)
Ssc.4740.2.A1_at	3.8922	---	---	This probe set was annotated using the Accession mapped clusters based pipeline to a UniGene identifier using 1 transcripts. // false // Accession mapped clusters // E	BF711047
Ssc.4020.1.S1_at	3.8874	ATPase, Class II, type 9A	CH242-152A8.1	This probe set was annotated using the Matching Probes based pipeline to a Entrez Gene identifier using 1 transcripts. // false // Matching Probes // A	NM_001114672(9)
Ssc.28842.1.A1_at	3.8813	---	---	This probe set was annotated using the Accession mapped clusters based pipeline to a UniGene identifier using 2 transcripts. // false // Accession mapped clusters // E	BI340969,CO941069
Ssc.25089.1.S1_at	3.8734	Lysophosphatidic acid receptor 2	LOC100038015	This probe set was annotated using the Accession mapped clusters based pipeline to a UniGene identifier using 5 transcripts. // false // Accession mapped clusters // E	BE013667,BI338638,CF793374,CK461960,CK461962
Ssc.3210.1.A1_at	3.8616	---	---	This probe set was annotated using the Accession mapped clusters based pipeline to a UniGene identifier using 9 transcripts. // false // Accession mapped clusters // E	BF703196,CF792179,CF793536,CO938908,CO939175,CO945142,CO946642,CO949729,CO955584
Ssc.7637.2.S1_at	3.8607	---	---	This probe set was annotated using the Accession mapped clusters based pipeline to a UniGene identifier using 6 transcripts. // false // Accession mapped clusters // E	AJ652449,AJ652797,AJ653045,BI339207,BX920112,CN159207
Ssc.4472.1.A1_at	3.8529	---	---	This probe set was annotated using the Accession mapped clusters based pipeline to a UniGene identifier using 4 transcripts. // false // Accession mapped clusters // E	BG894726,BQ598141,CB473605,CO989003
Ssc.3651.2.S1_at	3.8399	---	---	This probe set was annotated using the Accession mapped clusters based pipeline to a UniGene identifier using 5 transcripts. // false // Accession mapped clusters // E	AJ653622,BF192715,BF192727,BF192733,BF198723
Ssc.8284.1.A1_s_at	3.8203	---	---	This probe set was annotated using the Accession mapped clusters based pipeline to a UniGene identifier using 1 transcripts. // false // Accession mapped clusters // E	BF712621
Ssc.10428.1.S1_a_at	3.8181	spermidine/spermine N1-acetyltransferase family member 2	SAT2	This probe set was annotated using the Matching Probes based pipeline to a Entrez Gene identifier using 1 transcripts. // false // Matching Probes // A	NM_001129962(11)
Ssc.6970.1.A1_at	3.8162	---	---	This probe set was annotated using the Accession mapped clusters based pipeline to a UniGene identifier using 11 transcripts. // false // Accession mapped clusters // E	BF704040,BI404959,BQ597807,CF368279,CK465922,CK468024,CO938757,CO939435,CO939579,CO951471,CO988201
Ssc.26363.1.S1_at	3.8148	similar to Heparan sulfate 2-O-sulfotransferase 1 (2-O-sulfotransferase) (2OST)	LOC100156232	This probe set was annotated using the Matching Probes based pipeline to a Entrez Gene identifier using 2 transcripts. // false // Matching Probes // A	AK240235(10),XM_001925492(9)
Ssc.16511.1.A1_at	3.8145	---	---	This probe set was annotated using the Accession mapped clusters based pipeline to a UniGene identifier using 9 transcripts. // false // Accession mapped clusters // E	BM658909,CB287408,CF789769,CF790111,CK463681,CK464036,CK465828,CK467929,CO942697
Ssc.10462.1.S1_at	3.8063	---	---	This probe set was annotated using the Accession mapped clusters based pipeline to a UniGene identifier using 3 transcripts. // false // Accession mapped clusters // E	BF702194,BP150397,CO990209
Ssc.3122.1.S1_at	3.803	---	---	This probe set was annotated using the Accession mapped clusters based pipeline to a UniGene identifier using 15 transcripts. // false // Accession mapped clusters // E	BE232495,BE236056,BI183804,BI360355,CF791866,CK450886,CK454137,CK463827,CK464183,CK465222,CK466363,CK467324,CK468472,CN070598,CO952142
Ssc.2868.1.S1_at	3.7848	similar to PC4 and SFRS1-interacting protein (Lens epithelium-derived growth factor)	LOC100157597	This probe set was annotated using the Matching Probes based pipeline to a Entrez Gene identifier using 1 transcripts. // false // Matching Probes // A	XM_001927571(11)
Ssc.13873.1.A1_at	3.7573	ATPase inhibitory factor 1	ATPIF1	This probe set was annotated using the Accession mapped clusters based pipeline to a UniGene identifier using 1 transcripts. // false // Accession mapped clusters // E	AJ604725
Ssc.5028.1.A1_at	3.7426	---	---	This probe set was annotated using the Accession mapped clusters based pipeline to a UniGene identifier using 2 transcripts. // false // Accession mapped clusters // E	AW478176,BI185559
Ssc.29660.1.A1_at	3.7387	similar to spermatid perinuclear RNA-binding protein	LOC100154039	This probe set was annotated using the Matching Probes based pipeline to a Entrez Gene identifier using 1 transcripts. // false // Matching Probes // A	XM_001928521(11)
Ssc.26048.1.S1_at	3.6668	---	---	This probe set was annotated using the Design Representative Id based pipeline to a GenBank identifier using 1 transcripts. // false // Design Representative Id // R	BX926958
Ssc.19119.1.A1_at	3.6593	---	---	This probe set was annotated using the Accession mapped clusters based pipeline to a UniGene identifier using 3 transcripts. // false // Accession mapped clusters // E	CF368790,CN070527,CO951642
Ssc.9572.1.A1_at	3.645	---	---	This probe set was annotated using the Accession mapped clusters based pipeline to a UniGene identifier using 6 transcripts. // false // Accession mapped clusters // E	BF710905,BI401372,CA779651,CO952049,CO954866,CO956675
Ssc.18136.1.A1_at	3.6359	---	---	This probe set was annotated using the Accession mapped clusters based pipeline to a UniGene identifier using 2 transcripts. // false // Accession mapped clusters // E	CF180231,CO941054
Ssc.13718.1.A1_at	3.6314	---	---	This probe set was annotated using the Accession mapped clusters based pipeline to a UniGene identifier using 2 transcripts. // false // Accession mapped clusters // E	BQ603289,BQ603310
Ssc.30500.1.A1_at	3.6142	---	---	This probe set was annotated using the Accession mapped clusters based pipeline to a UniGene identifier using 1 transcripts. // false // Accession mapped clusters // E	CO992777
Ssc.13333.1.A1_at	3.5876	---	---	This probe set was annotated using the Accession mapped clusters based pipeline to a UniGene identifier using 2 transcripts. // false // Accession mapped clusters // E	BI404678,CN167085
Ssc.23805.1.A1_at	3.5861	---	---	This probe set was annotated using the Accession mapped clusters based pipeline to a UniGene identifier using 4 transcripts. // false // Accession mapped clusters // E	CK452241,CK453298,CN158402,CN160323
Ssc.1429.1.A1_at	3.5706	---	---	This probe set was annotated using the Accession mapped clusters based pipeline to a UniGene identifier using 18 transcripts. // false // Accession mapped clusters // E	AJ656614,AJ685498,AJ687106,AW785158,BE012411,BE012914,BG384382,BQ598065,BQ601493,BX915228,BX918412,CF790795,CF792038,CF793400,CO949865,CO953024,CO993794,CO993916
Ssc.5371.1.S1_a_at	3.5579	---	---	This probe set was annotated using the Accession mapped clusters based pipeline to a UniGene identifier using 8 transcripts. // false // Accession mapped clusters // E	BF713573,CF177913,CF364194,CF365602,CK460556,CK461255,CN153604,CN155717
Ssc.24888.1.S1_at	3.5569	---	---	This probe set was annotated using the Accession mapped clusters based pipeline to a UniGene identifier using 5 transcripts. // false // Accession mapped clusters // E	BP148103,CK462983,CK463311,CK465605,CK467712
Ssc.808.1.S1_at	3.556	---	---	This probe set was annotated using the Accession mapped clusters based pipeline to a UniGene identifier using 8 transcripts. // false // Accession mapped clusters // E	AJ682550,BF441876,BM659018,BQ602208,BX665817,BX667838,D85325,F14878
Ssc.5429.1.A1_at	3.5513	similar to POZ and AT hook containing zinc finger 1 long C isoform (predicted)	LOC100153931	This probe set was annotated using the Matching Probes based pipeline to a Entrez Gene identifier using 2 transcripts. // false // Matching Probes // A	XM_001926992(11),XM_001927006(11)
Ssc.18928.1.A1_at	3.5439	Mucosal vascular addressin cell adhesion molecule 1	MADCAM1	This probe set was annotated using the Accession mapped clusters based pipeline to a UniGene identifier using 1 transcripts. // false // Accession mapped clusters // E	CF366006
Ssc.3152.1.A1_at	3.5324	---	---	This probe set was annotated using the Accession mapped clusters based pipeline to a UniGene identifier using 6 transcripts. // false // Accession mapped clusters // E	BE233044,BI344656,BQ603044,CF790621,CO940261,CO990261
Ssc.12430.1.S1_at	3.5181	---	---	This probe set was annotated using the Matching Probes based pipeline to a UniGene identifier using 1 transcripts. // false // Matching Probes // A	AK232477(11)
Ssc.22072.2.S1_at	3.5085	similar to tetraspan 2	LOC100156161	This probe set was annotated using the Matching Probes based pipeline to a Entrez Gene identifier using 2 transcripts. // false // Matching Probes // A	AK230815(10),XM_001927979(10)
Ssc.29750.1.A1_at	3.4994	---	---	This probe set was annotated using the Accession mapped clusters based pipeline to a UniGene identifier using 2 transcripts. // false // Accession mapped clusters // E	CO945637,CO993759
Ssc.30023.1.S1_at	3.4982	---	---	This probe set was annotated using the Accession mapped clusters based pipeline to a UniGene identifier using 3 transcripts. // false // Accession mapped clusters // E	BF443615,BX920903,CO947991
Ssc.11201.1.A1_at	3.4921	---	---	This probe set was annotated using the Accession mapped clusters based pipeline to a UniGene identifier using 3 transcripts. // false // Accession mapped clusters // E	AW347060,BI119229,BI182607
Ssc.21190.1.S1_at	3.4758	---	---	This probe set was annotated using the Matching Probes based pipeline to a UniGene identifier using 1 transcripts. // false // Matching Probes // A	AK233667(10)
Ssc.21212.1.A1_at	3.4729	---	---	This probe set was annotated using the Accession mapped clusters based pipeline to a UniGene identifier using 1 transcripts. // false // Accession mapped clusters // E	CF793099
Ssc.23999.1.S1_a_at	3.4628	similar to WD repeat and HMG-box DNA-binding protein 1 (Acidic nucleoplasmic DNA-binding protein 1) (And-1)	LOC100152808	This probe set was annotated using the Matching Probes based pipeline to a Entrez Gene identifier using 1 transcripts. // false // Matching Probes // A	XM_001924194(11)
Ssc.7455.2.A1_at	3.4596	---	---	This probe set was annotated using the Accession mapped clusters based pipeline to a UniGene identifier using 5 transcripts. // false // Accession mapped clusters // E	BE233600,BQ598795,BX664971,CO955354,CO955508
Ssc.8288.1.A1_at	3.4513	---	---	This probe set was annotated using the Accession mapped clusters based pipeline to a UniGene identifier using 2 transcripts. // false // Accession mapped clusters // E	BF712634,CF360728
Ssc.9914.1.A1_at	3.4472	---	---	This probe set was annotated using the Matching Probes based pipeline to a UniGene identifier using 1 transcripts. // false // Matching Probes // A	AK236128(10)
Ssc.22378.1.A1_at	3.4382	---	---	This probe set was annotated using the Accession mapped clusters based pipeline to a UniGene identifier using 1 transcripts. // false // Accession mapped clusters // E	CF792440
Ssc.24675.1.S1_at	3.4373	---	---	This probe set was annotated using the Accession mapped clusters based pipeline to a UniGene identifier using 2 transcripts. // false // Accession mapped clusters // E	CK462425,CK462786
Ssc.11387.1.S1_at	3.4323	---	---	This probe set was annotated using the Accession mapped clusters based pipeline to a UniGene identifier using 6 transcripts. // false // Accession mapped clusters // E	BI359966,BX924690,CF795708,CK449834,CK452439,CK453502
Ssc.7231.1.A1_at	3.4169	---	---	This probe set was annotated using the Accession mapped clusters based pipeline to a UniGene identifier using 8 transcripts. // false // Accession mapped clusters // E	BF702197,BI404753,BQ598286,BQ600558,CN167000,CN167176,CO943097,CO951499
Ssc.5371.3.S1_a_at	3.4096	---	---	This probe set was annotated using the Accession mapped clusters based pipeline to a UniGene identifier using 4 transcripts. // false // Accession mapped clusters // E	BF189661,BF189668,CK459706,CK460057
Ssc.9221.2.A1_a_at	3.4085	---	---	This probe set was annotated using the Accession mapped clusters based pipeline to a UniGene identifier using 2 transcripts. // false // Accession mapped clusters // E	CA779051,CK457448
Ssc.24063.1.S1_at	3.3986	---	---	This probe set was annotated using the Accession mapped clusters based pipeline to a UniGene identifier using 10 transcripts. // false // Accession mapped clusters // E	AJ655100,AJ658861,AJ661210,AJ663678,AJ667591,BX673289,C94819,CK455435,CO952228,CO989630
Ssc.24954.1.S1_at	3.3925	---	---	This probe set was annotated using the Accession mapped clusters based pipeline to a UniGene identifier using 4 transcripts. // false // Accession mapped clusters // E	BF443610,BG383714,CK459712,CK460063
Ssc.2380.1.A1_at	3.3666	---	---	This probe set was annotated using the Accession mapped clusters based pipeline to a UniGene identifier using 3 transcripts. // false // Accession mapped clusters // E	AW786305,BF712700,CB471606
Ssc.21684.1.S1_at	3.3514	---	---	This probe set was annotated using the Accession mapped clusters based pipeline to a UniGene identifier using 6 transcripts. // false // Accession mapped clusters // E	AJ664827,AW657615,BI338450,BX916100,CF792102,CO954644
Ssc.20404.1.S1_at	3.3496	---	---	This probe set was annotated using the Accession mapped clusters based pipeline to a UniGene identifier using 14 transcripts. // false // Accession mapped clusters // E	AJ651546,AJ747664,BF191760,BI343422,BP168607,BX670540,BX675766,CB472156,CB481536,CK451438,CK457376,CK459124,CO986189,CO992626
Ssc.26999.1.S1_at	3.3323	---	---	This probe set was annotated using the Accession mapped clusters based pipeline to a UniGene identifier using 2 transcripts. // false // Accession mapped clusters // E	CN164727,CN165078
Ssc.28173.1.A1_at	3.3256	long palate lung and nasal epithelium protein 1	LOC100113426	This probe set was annotated using the Matching Probes based pipeline to a Entrez Gene identifier using 3 transcripts. // false // Matching Probes // A	AK230859(11),DQ859015(11),NM_001101032(11)
Ssc.10718.1.A1_at	3.3091	---	---	This probe set was annotated using the Accession mapped clusters based pipeline to a UniGene identifier using 10 transcripts. // false // Accession mapped clusters // E	BI405065,BI405139,BM190339,BQ597776,BX924666,CA513706,CB478130,CN157444,CN159389,CO990604
Ssc.20586.1.S1_at	3.3009	---	---	This probe set was annotated using the Accession mapped clusters based pipeline to a UniGene identifier using 2 transcripts. // false // Accession mapped clusters // E	BX675938,BX675977
Ssc.1677.1.A1_at	3.2895	---	---	This probe set was annotated using the Accession mapped clusters based pipeline to a UniGene identifier using 11 transcripts. // false // Accession mapped clusters // E	AJ680529,AW415283,AW477963,BF191310,BF193514,BG894515,BG894525,BQ604073,CN163693,CO946039,CO952292
Ssc.23804.1.S1_at	3.2703	---	---	This probe set was annotated using the Accession mapped clusters based pipeline to a UniGene identifier using 7 transcripts. // false // Accession mapped clusters // E	BE032349,BG894596,CF176126,CK451781,CK452830,CN154640,CN156745
Ssc.8830.1.A1_at	3.2605	---	---	This probe set was annotated using the Accession mapped clusters based pipeline to a UniGene identifier using 7 transcripts. // false // Accession mapped clusters // E	BI405097,BQ601534,BQ602507,BQ602508,BQ603493,CN164417,CN164776
Ssc.22483.1.A1_at	3.2582	---	---	This probe set was annotated using the Accession mapped clusters based pipeline to a UniGene identifier using 1 transcripts. // false // Accession mapped clusters // E	CF795103
Ssc.10493.1.A1_at	3.2575	---	---	This probe set was annotated using the Accession mapped clusters based pipeline to a UniGene identifier using 5 transcripts. // false // Accession mapped clusters // E	BF702283,CO944041,CO987408,CO989583,CO993080
Ssc.2489.2.S1_a_at	3.2502	---	---	This probe set was annotated using the Accession mapped clusters based pipeline to a UniGene identifier using 2 transcripts. // false // Accession mapped clusters // E	BG382145,BP142160
Ssc.3550.1.S1_at	3.2488	---	---	This probe set was annotated using the Accession mapped clusters based pipeline to a UniGene identifier using 17 transcripts. // false // Accession mapped clusters // E	AJ663089,AJ679796,AJ680547,AJ681820,AJ685614,AJ685691,BE014054,BE663099,BF078156,BF709131,BI182099,BI185298,BI338143,BP436261,BQ600694,BX673936,CO955840
Ssc.7263.1.A1_at	3.2458	---	---	This probe set was annotated using the Accession mapped clusters based pipeline to a UniGene identifier using 3 transcripts. // false // Accession mapped clusters // E	BQ598397,CO940873,CO991038
Ssc.8982.1.A1_at	3.2449	---	---	This probe set was annotated using the Matching Probes based pipeline to a UniGene identifier using 2 transcripts. // true // Matching Probes // A	AK238186(9),AK238645(9)
Ssc.26441.1.A1_at	3.2351	---	---	This probe set was annotated using the Accession mapped clusters based pipeline to a UniGene identifier using 3 transcripts. // false // Accession mapped clusters // E	BX919790,CN166841,CN167185
Ssc.25376.1.S1_at	3.2345	---	---	This probe set was annotated using the Accession mapped clusters based pipeline to a UniGene identifier using 2 transcripts. // false // Accession mapped clusters // E	BX915672,BX923799
Ssc.4515.1.S1_at	3.2322	ATPase, Class II, type 9A	CH242-152A8.1	This probe set was annotated using the Matching Probes based pipeline to a Entrez Gene identifier using 1 transcripts. // false // Matching Probes // A	NM_001114672(11)
Ssc.18601.1.A1_at	3.2277	---	---	This probe set was annotated using the Accession mapped clusters based pipeline to a UniGene identifier using 2 transcripts. // false // Accession mapped clusters // E	CF180368,CF365131
Ssc.24733.1.A1_at	3.2221	---	---	This probe set was annotated using the Accession mapped clusters based pipeline to a UniGene identifier using 6 transcripts. // false // Accession mapped clusters // E	AJ657478,CK463895,CK464250,CN164377,CN164739,CO939823
Ssc.24746.1.A1_at	3.2209	---	---	This probe set was annotated using the Accession mapped clusters based pipeline to a UniGene identifier using 2 transcripts. // false // Accession mapped clusters // E	CK464489,CK466575
Ssc.4434.1.S1_at	3.2149	---	---	This probe set was annotated using the Accession mapped clusters based pipeline to a UniGene identifier using 16 transcripts. // false // Accession mapped clusters // E	BE033270,BQ603075,BX917579,BX917701,BX920821,BX921951,BX922482,BX922497,BX925679,CF179190,CF180546,CF367173,CF368577,CF791404,CO953614,Z84147
Ssc.25115.1.A1_at	3.2106	---	---	This probe set was annotated using the Matching Probes based pipeline to a UniGene identifier using 2 transcripts. // false // Matching Probes // A	AK231414(10),AK239766(9)
Ssc.7443.1.A1_at	3.2105	---	---	This probe set was annotated using the Accession mapped clusters based pipeline to a UniGene identifier using 1 transcripts. // false // Accession mapped clusters // E	BQ598744
Ssc.23046.1.S1_at	3.2007	Similar to Zinc/RING finger protein 3 precursor (RING finger protein 203)	LOC100153654	This probe set was annotated using the Accession mapped clusters based pipeline to a UniGene identifier using 7 transcripts. // false // Accession mapped clusters // E	AJ663729,AJ687670,BE013051,BX673639,CK451977,CK453029,CO988318
Ssc.15489.1.S1_at	3.1983	---	---	This probe set was annotated using the Accession mapped clusters based pipeline to a UniGene identifier using 3 transcripts. // false // Accession mapped clusters // E	CA780232,CK461507,CK461864
Ssc.13357.1.A1_at	3.1928	---	---	This probe set was annotated using the Accession mapped clusters based pipeline to a UniGene identifier using 4 transcripts. // false // Accession mapped clusters // E	AJ680661,BI404924,CO945997,CO951618
Ssc.12246.2.A1_at	3.1661	---	---	This probe set was annotated using the Accession mapped clusters based pipeline to a UniGene identifier using 1 transcripts. // false // Accession mapped clusters // E	BI401500
Ssc.12130.1.A1_at	3.1618	---	---	This probe set was annotated using the Accession mapped clusters based pipeline to a UniGene identifier using 3 transcripts. // false // Accession mapped clusters // E	AJ686046,BI401039,BQ603642
Ssc.1632.1.S1_at	3.1433	---	---	This probe set was annotated using the Accession mapped clusters based pipeline to a UniGene identifier using 17 transcripts. // false // Accession mapped clusters // E	AW316306,AW358821,AW414733,AW415176,BE013181,BF078185,BF079390,BF198182,BF198524,BG384152,BG609895,BI339819,BQ604497,BX668921,BX676515,CK464452,CK466538
[truncated: 810 more rows]

## Sheet: common
ProbeSetID	FC(mpiPSCs_vs_pEFs)	FC(hpiPSCs_vs_pEFs)	Gene Title	Gene Symbol	Annotation Description	Annotation Transcript Cluster
[truncated: 2,320 more rows]
